# Supplementary material for: The fast-evolving FIKK kinase family of Plasmodium falciparum can be inhibited by a single compound
Source: Nat Microbiol. 2025 May 19;10(6):1463–83. doi: 10.1038/s41564-025-02017-4 (PMC12137140; doi:10.1038/s41564-025-02017-4)
Supplement: Supplementary file 4 — Supplementary Tables 1–16 and 18 and 19 combined into a workbook. [file 41564_2025_2017_MOESM4_ESM.xlsx]

## Sheet: Supplementary Table 1
Supplementary Table 1. FIKK orthologues in Laverania
Presence of an orthologue in Laverania species was investigated using the JBrowse genome viewer of the PlasmoDB database (Aurrecoechea et al., 2009). 1 signifies that the orthologue is present in the species investigated, 0 signifies it is absent or it is a pseudogene. "No genome information" signifies that sequence was missing from the database probably due to degradation of telomeric regions. I…
Gene name	Product		P.falciparum	P. adleri	P. billcollinsi	P. blacklocki	P. gaboni	P. praefalciparum	P.reichenowi	Total Laverania
FIKK1	PF3D7_0102600		1	1	1	1	1	1	1	+
FIKK3	PF3D7_0301200		1	1	1	1	1	1	1	+
FIKK4.1	PF3D7_0424500		1	1	1	no genome information (end of chr4 sequence missing)	1	1	1	-1
FIKK4.2	PF3D7_0424700		1	1	1	no genome information (end of chr4 sequence missing)	1	1	1	-1
FIKK5	PF3D7_0500900		1	1	no genome information (beginning of chr5 missing)	1	1	0	1	-2
FIKK7.1	PF3D7_0726200		1	1	no genome information (end of chr7 missing)	1	1	1	1	-1
FIKK8	PF3D7_0805700		1	1	1	1	1	1	1	+
FIKK9.1	PF3D7_0902000		1	1	1	1	1	1	1	+
FIKK9.2	PF3D7_0902100		1	1	1	1	1	1	0	-1
FIKK9.3	PF3D7_0902200		1	1	1	1	1	1	1	+
FIKK9.4	PF3D7_0902300		1	1	1	1	1	1	1	+
FIKK9.5	PF3D7_0902400		1	1	1	0	1	1	0	-2
FIKK9.6	PF3D7_0902500		1	1	1	1	1	1	1	+
FIKK9.7	PF3D7_0902600		1	1	1	1	1	1	1	+
FIKK10.1	PF3D7_1016400		1	1	1	1	1	1	1	+
FIKK10.2	PF3D7_1039000		1	1	no genome information (end of chr10 missing)	no genome information (end of chr10 missing)	1	no genome information (end of chr10 missing)	1	-3
FIKK11	PF3D7_1149300		1	1	0	1	1	0	1	-2
FIKK12	PF3D7_1200800		1	1	1	1	1	1	1	+
FIKK13	PF3D7_1371700		1	1	1	no genome information (end of chr13 sequence missing)	1	1	1	-1

## Sheet: Supplementary Table 2
Supplementary Table 2. FIKK transcript levels during P. falciparum asexual replication cycle
Data were obtained from Hoeijmakers et al. RNA-seq dataset available on PlasmoDB (www.Plasmodb.org). Transcipt levels are shown in TPM (Transcript Per kilobase Millions). These data were used for Figure 1a heatmap.
Gene name	Product	sense - 2-10 hours post-invasion - unique only	sense - 7-15 hours post-invasion - unique only	sense - 12-20 hours post-invasion - unique only	sense - 17-25 hours post-invasion - unique only	sense - 22-30 hours post-invasion - unique only	sense - 27-35 hours post-invasion - unique only	sense - 32-40 hours post-invasion - unique only	sense - 40-5 hours post-invasion - unique only
PF3D7_0102600	FIKK1	5.76	9.04	32.05	65.08	21.37	12.49	4.39	3.13
PF3D7_0301200	FIKK3	95.59	88.21	17.81	2.48	0.91	0.73	4.41	89.91
PF3D7_0424500	FIKK4.1	143.07	135.85	70.76	27.48	13.6	6.71	2.56	118.65
PF3D7_0424700	FIKK4.2	371.01	763.33	814.8	336.66	73.12	23.59	6.79	52.06
PF3D7_0500900	FIKK5	2.09	0.71	0.41	0.84	1.14	1	6.85	16.22
PF3D7_0726200	FIKK7.1	7.15	81.22	195.99	243.16	99.12	24.96	6.43	2.09
PF3D7_0805700	FIKK8	2.07	0.59	0.41	0.63	3.23	13.6	54.67	13.19
PF3D7_0902000	FIKK9.1	36.04	37.9	16.38	34.41	50.92	28.04	5.21	12.07
PF3D7_0902100	FIKK9.2	8.67	1.94	0.65	0.58	2.31	3.27	9.89	76.7
PF3D7_0902200	FIKK9.3	77.83	96.35	93.17	163.06	99.15	48.06	24.45	26.75
PF3D7_0902300	FIKK9.4	182.39	204.62	69.54	19.05	8.56	2.04	1.48	132.29
PF3D7_0902400	FIKK9.5	10.19	6.07	1.52	5.05	19.53	25.85	18.88	8.63
PF3D7_0902500	FIKK9.6	420.36	313.35	79.76	23.2	10.67	4.07	2.62	445.13
PF3D7_0902600	FIKK9.7	19.02	48.25	50.15	49.01	45.93	23.13	9.95	2.37
PF3D7_1016400	FIKK10.1	124.71	167.02	170.25	323.96	282.01	204.39	71.13	34.39
PF3D7_1039000	FIKK10.2	124.14	275.03	263.71	448.34	285	46.19	6.6	24.33
PF3D7_1149300	FIKK11	32.86	20.33	6.41	10.89	17.22	8.3	3.3	72.4
PF3D7_1200800	FIKK12	98.83	102.28	48	45.85	35.5	26.54	12	82.8
PF3D7_1371700	FIKK13	8.13	2.16	0.83	26.46	46.98	35.45	13.84	61.47

## Sheet: Supplementary Table 3
Supplementary Table 3. STOP codon in fikk genes in 2085 field isolate genomes
		Number of genomes with an internal stop codon within each FIKK gene																				Number of genomes with an internal stop codon within each FIKK gene
		Grouped by FIKK gene																				Each stop codon shown individually
																																							Grouped by continent
		Number of genomes analysed per country															Grouped by continent							Number of genomes analysed per country															AFR	SEA
		DRC	Gambia	Ghana	Malawi	Mali	Nigeria	Senegal	Thailand	Cambodia	Bangladesh	Vietnam	Myanmar	Laos	TOTAL		AFR	SEA						DRC	Gambia	Ghana	Malawi	Mali	Nigeria	Senegal	Thailand	Cambodia	Bangladesh	Vietnam	Myanmar	Laos	TOTAL
		64	155	522	357	47	4	48	133	492	33	93	54	83	2085		1197	888						64	155	522	357	47	4	48	133	492	33	93	54	83	2085		1197	888
	NumberOfUniqueStopCodonMutations																						StopCodon
FIKK1	None	0	0	0	0	0	0	0	0	0	0	0	0	0	0		0	0				FIKK1	None	0	0	0	0	0	0	0	0	0	0	0	0	0	0		0	0
FIKK3	None	0	0	0	0	0	0	0	0	0	0	0	0	0	0		0	0				FIKK3	None	0	0	0	0	0	0	0	0	0	0	0	0	0	0		0	0
FIKK4.1	1	3	0	0	6	0	0	0	0	0	0	0	0	0	9		9	0				FIKK4.1	L383*	3	0	0	6	0	0	0	0	0	0	0	0	0	9		9	0
FIKK4.2	None	0	0	0	0	0	0	0	0	0	0	0	0	0	0		0	0				FIKK4.2	None	0	0	0	0	0	0	0	0	0	0	0	0	0	0		0	0
FIKK5	1	0	0	0	0	0	0	0	0	1	0	0	0	0	1		0	1				FIKK5	E595*	0	0	0	0	0	0	0	0	1	0	0	0	0	1		0	1
FIKK7.1	6	1	0	1	2	0	0	0	1	13	0	0	0	0	18		4	14				FIKK7.1	W8*	1	0	0	0	0	0	0	0	0	0	0	0	0	1		1	0
FIKK7.2	6	27	76	252	159	26	2	16	68	356	17	57	34	60	1150		558	592				FIKK7.1	Y31*	0	0	0	2	0	0	0	0	0	0	0	0	0	2		2	0
FIKK8	1	0	0	0	1	0	0	0	0	0	0	0	0	0	1		1	0				FIKK7.1	Q51*	0	0	0	0	0	0	0	0	4	0	0	0	0	4		0	4
FIKK9.1	None	0	0	0	0	0	0	0	0	0	0	0	0	0	0		0	0				FIKK7.1	Q397*	0	0	1	0	0	0	0	0	0	0	0	0	0	1		1	0
FIKK9.2	6	0	8	4	1	0	0	0	19	52	2	10	1	0	97		13	84				FIKK7.1	Q485*	0	0	0	0	0	0	0	0	9	0	0	0	0	9		0	9
FIKK9.3	None	0	0	0	0	0	0	0	0	0	0	0	0	0	0		0	0				FIKK7.1	R637*	0	0	0	0	0	0	0	1	0	0	0	0	0	1		0	1
FIKK9.5	3	1	0	1	0	0	0	0	0	0	1	0	0	0	3		2	1				FIKK7.2	R23*	0	0	0	2	0	0	0	0	0	0	0	0	0	2		2	0
FIKK9.6	None	0	0	0	0	0	0	0	0	0	0	0	0	0	0		0	0				FIKK7.2	C178*	0	0	0	0	0	0	0	0	1	0	0	0	2	3		0	3
FIKK9.7	None	0	0	0	0	0	0	0	0	0	0	0	0	0	0		0	0				FIKK7.2	W213*	0	1	0	0	0	0	0	0	0	0	0	0	0	1		1	0
FIKK10.1	None	0	0	0	0	0	0	0	0	0	0	0	0	0	0		0	0				FIKK7.2	Q216*	0	1	0	1	0	0	0	0	0	0	0	0	0	2		2	0
FIKK10.2	None	0	0	0	0	0	0	0	0	0	0	0	0	0	0		0	0				FIKK7.2	Q317*	0	0	0	0	0	0	0	1	52	0	2	1	8	64		0	64	Note that there are 52 Cambodia samples with a SC in fikk7.2, and 52 with a SC in fikk9.2, but there is no overlap between two sets of genomes! Mutually exclusive. Statistically improbably to be just a coincidence
FIKK11	None	0	0	0	0	0	0	0	0	0	0	0	0	0	0		0	0				FIKK7.2	W413*	27	74	252	156	26	2	16	67	303	17	55	33	50	1078		553	525	Same Stop Codon as in 3D7
FIKK12	None	0	0	0	0	0	0	0	0	0	0	0	0	0	0		0	0				FIKK8	E402*	0	0	0	1	0	0	0	0	0	0	0	0	0	1		1	0
FIKK13	1	0	0	1	0	0	0	0	0	0	0	0	0	0	1		1	0				FIKK9.1	None	0	0	0	0	0	0	0	0	0	0	0	0	0	0		0	0
FIKK14	11	2	7	17	25	2	0	1	1	0	2	0	0	0	57		54	3				FIKK9.2	G390*	0	0	1	0	0	0	0	19	52	2	10	1	0	85		1	84
																						FIKK9.2	E353*	0	3	0	0	0	0	0	0	0	0	0	0	0	3		3	0
																						FIKK9.2	E323*	0	2	1	0	0	0	0	0	0	0	0	0	0	3		3	0
																						FIKK9.2	S306*	0	2	0	0	0	0	0	0	0	0	0	0	0	2		2	0
																						FIKK9.2	Y288*	0	1	2	0	0	0	0	0	0	0	0	0	0	3		3	0
																						FIKK9.2	S38*	0	0	0	1	0	0	0	0	0	0	0	0	0	1		1	0
																						FIKK9.3	None	0	0	0	0	0	0	0	0	0	0	0	0	0	0		0	0
																						FIKK9.5	R447*	0	0	1	0	0	0	0	0	0	0	0	0	0	1		1	0
																						FIKK9.5	K191*	1	0	0	0	0	0	0	0	0	0	0	0	0	1		1	0
																						FIKK9.5	K57*	0	0	0	0	0	0	0	0	0	1	0	0	0	1		0	1
																						FIKK9.6	None	0	0	0	0	0	0	0	0	0	0	0	0	0	0		0	0
																						FIKK9.7	None	0	0	0	0	0	0	0	0	0	0	0	0	0	0		0	0
																						FIKK10.1	None	0	0	0	0	0	0	0	0	0	0	0	0	0	0		0	0
																						FIKK10.2	None	0	0	0	0	0	0	0	0	0	0	0	0	0	0		0	0
																						FIKK11	None	0	0	0	0	0	0	0	0	0	0	0	0	0	0		0	0
																						FIKK12	None	0	0	0	0	0	0	0	0	0	0	0	0	0	0		0	0
																						FIKK13	S41*	0	0	1	0	0	0	0	0	0	0	0	0	0	1		1	0
																						FIKK14	E14*	0	0	1	0	0	0	0	0	0	0	0	0	0	1		1	0
																						FIKK14	K25*	1	0	0	19	0	0	0	0	0	2	0	0	0	22		20	2
																						FIKK14	S92*	0	5	15	4	1	0	1	0	0	0	0	0	0	26		26	0
																						FIKK14	E100*	0	1	1	0	0	0	0	0	0	0	0	0	0	2		2	0
																						FIKK14	S172*	1	0	0	0	0	0	0	0	0	0	0	0	0	1		1	0
																						FIKK14	E184*	0	0	0	1	0	0	0	0	0	0	0	0	0	1		1	0
																						FIKK14	L250*	0	0	0	0	1	0	0	0	0	0	0	0	0	1		1	0
																						FIKK14	E295*	0	1	0	0	0	0	0	0	0	0	0	0	0	1		1	0
																						FIKK14	G334*	0	0	0	1	0	0	0	0	0	0	0	0	0	1		1	0
																						FIKK14	E500*	0	0	0	0	0	0	0	1	0	0	0	0	0	1		0	1
																						FIKK14	W552*	0	0	0	0	0	0	0	0	0	0	0	0	0	0		0	0

## Sheet: Supplementary Table 4
Supplementary Table 4. fikk genes deletions in 2085 field isolate genomes
	Number of genomes with a complete deletion of a FIKK gene
															AFR	SEA
Country	DRC	Gambia	Ghana	Malawi	Mali	Nigeria	Senegal	Thailand	Cambodia	Bangladesh	Vietnam	Myanmar	Laos	TOTAL			Sample with Microarray Data (Mok et al. 2015)	Confirmed by Microarray (no expression)	Percentage of confirmed samples (i.e. Samples for which the deleted FIKK is not expressed)
	64	155	522	357	47	4	48	133	492	33	93	54	83	2085	1197	888
FIKK1	0	0	0	0	0	0	0	0	0	0	0	0	0	0	0	0
FIKK3	0	1	0	1	0	0	0	0	2	0	0	0	0	4	2	2	2	2
FIKK4.1	0	0	0	0	0	0	0	0	0	0	0	0	0	0	0	0
FIKK4.2	0	0	0	0	0	0	0	0	0	0	0	0	0	0	0	0
FIKK5	0	0	2	0	0	0	0	0	3	0	0	0	0	5	2	3	0	0
FIKK7.1	0	0	0	0	0	0	0	0	0	0	0	0	0	0	0	0
FIKK7.2	0	0	0	0	0	0	0	0	0	0	0	0	0	0	0	0
FIKK8	0	0	0	0	0	0	0	0	0	0	0	0	0	0	0	0
FIKK9.1	0	0	0	0	0	0	0	0	9	0	0	0	1	10	0	10	8	7
FIKK9.2	0	0	0	0	0	0	0	0	2	0	0	0	1	3	0	3	2	2
FIKK9.3	0	0	0	0	0	0	0	0	1	0	0	0	0	1	0	1	1	1
FIKK9.4	0	0	0	0	0	0	0	0	1	0	0	0	0	1	0	1	1	1
FIKK9.5	0	0	0	0	0	0	0	0	0	0	0	0	0	0	0	0
FIKK9.6	0	0	0	0	0	0	0	0	0	0	0	0	0	0	0	0
FIKK9.7	0	0	0	0	0	0	0	0	0	0	0	0	0	0	0	0
FIKK8	0	0	0	0	0	0	0	0	0	0	0	0	0	0	0	0
FIKK10.1	0	0	0	0	0	0	0	0	0	0	0	0	0	0	0	0
FIKK10.2	0	0	0	0	0	0	0	0	0	0	0	0	1	1	0	1	1	1
FIKK11	0	1	0	2	0	0	0	5	0	0	1	0	3	12	3	9	8	8
FIKK12	0	0	0	0	0	0	0	0	0	0	0	0	0	0	0	0
FIKK13	0	0	1	0	0	0	0	0	0	0	0	0	0	1	1	0
FIKK14	9	21	58	31	5	0	13	21	49	6	14	2	15	235	137	107	87	81
TOTAL	9	23	61	34	5	0	13	26	67	6	15	2	21	273	145	137	110	103	93.6364

## Sheet: Supplementary Table 5
Supplementary Table 5. FIKKs dN/dS ratios
dN/dS ratios were obtained from Coonahan et al. 2023, mBio.
Gene	Gene Symbol	Product Description	dN/dS	N (# unique nonsynonymous SNVs in Pf6)	S (# unique synonymous SNVs in Pf6)	Expected N	Expected S
PF3D7_0102600	FIKK1	serine/threonine protein kinase, FIKK family	0.486887	118	52	1559.67	333.333
PF3D7_0301200	FIKK3	serine/threonine protein kinase, FIKK family	0.565414	70	26	1516.33	316.667
PF3D7_0424500	FIKK4.1	serine/threonine protein kinase, FIKK family	0.314684	53	36	1543	326
PF3D7_0424700	FIKK4.2	serine/threonine protein kinase, FIKK family	0.314454	141	77	3133.33	535.667
PF3D7_0500900	FIKK5	serine/threonine protein kinase, FIKK family	0.914717	88	22	1467.67	335.333
PF3D7_0726200	FIKK7.1	serine/threonine protein kinase, FIKK family	0.533125	167	64	2108.33	429.667
PF3D7_0805700	FIKK8	serine/threonine protein kinase, FIKK family	0.438764	193	87	3653.33	720.667
PF3D7_0902000	FIKK9.1	serine/threonine protein kinase, FIKK family	0.675277	81	26	1339.67	289.333
PF3D7_0902100	FIKK9.2	serine/threonine protein kinase, FIKK family	0.500257	88	39	1283	283
PF3D7_0902200	FIKK9.3	serine/threonine protein kinase, FIKK family	0.471688	96	45	1559	343
PF3D7_0902300	FIKK9.4	serine/threonine protein kinase, FIKK family	0.451202	85	41	1502	325
PF3D7_0902400	FIKK9.5	serine/threonine protein kinase, FIKK family	0.570978	98	35	1349	274
PF3D7_0902500	FIKK9.6	serine/threonine protein kinase, FIKK family	0.522581	73	31	1455	321
PF3D7_0902600	FIKK9.7	serine/threonine protein kinase, FIKK family	0.426832	67	34	1526	328
PF3D7_1016400	FIKK10.1	serine/threonine protein kinase, FIKK family	0.418212	47	25	1500	330
PF3D7_1039000	FIKK10.2	serine/threonine protein kinase, FIKK family	0.586435	185	65	2274.33	467.667
PF3D7_1149300	FIKK11	serine/threonine protein kinase, FIKK family	0.938333	142	32	1389.33	293.667
PF3D7_1200800	FIKK12	serine/threonine protein kinase, FIKK family	0.612445	91	32	1403	301
		Average	0.541238

## Sheet: Supplementary Table 6
Supplementary Table 6. Transcription evidence for PfFIKK kinases in Gametocytes and mosquito stages according to Malaria Cell Atlas data
Data were obtained from Malaria Cell Atlas (Howick et al. 2019). + means transcript evidence for the gene was found. 0 means no transcript evidence could be found.
Gene name	Product	Gametocytes	Ookinete	Sporozoites
PF3D7_0102600	FIKK1	+	+	+
PF3D7_0301200	FIKK3	0	0	0
PF3D7_0424500	FIKK4.1	+	0	+
PF3D7_0424700	FIKK4.2	0	0	0
PF3D7_0500900	FIKK5	0	0	0
PF3D7_0726200	FIKK7.1	+	+	0
PF3D7_0805700	FIKK8	+	0	+
PF3D7_0902000	FIKK9.1	0	0	0
PF3D7_0902100	FIKK9.2	0	0	0
PF3D7_0902200	FIKK9.3	+	+	0
PF3D7_0902300	FIKK9.4	+	0	0
PF3D7_0902400	FIKK9.5	+	0	0
PF3D7_0902500	FIKK9.6	no data	no data	no data
PF3D7_0902600	FIKK9.7	+	0	+
PF3D7_1016400	FIKK10.1	+	0	0
PF3D7_1039000	FIKK10.2	+	0	0
PF3D7_1149300	FIKK11	0	0	0
PF3D7_1200800	FIKK12	+	0	0
PF3D7_1371700	FIKK13	+	0	0

## Sheet: Supplementary Table 7
Supplementary Table 7. Table of proteins in the vicinity of FIKK4.1 and/or FIKK4.2 identified by TurboID-based proximity labelling
Legend: List of human and parasite proteins in proximity to FIKK4.1, FIKK4.2, or both kinases. Interactors are taken from proximity labelling data provided in Supplementary Table 14. ‘Downregulated’ refers to proteins that are significantly less phosphorylated after FIKK4.1 KO or FIKK4.2 KO (or both), as described in Davies et al., 2020. 'N' refers to proteins with no change in phosphorylation st…
Kinase	Interactors	Interactors full name	Downregulated	mss
FIKK 4.1	P23588	Eukaryotic translation initiation factor 4B	FIKK 4.1	0.618
FIKK 4.1	Q13404	Ubiquitin-conjugating enzyme E2 variant 1	N	0.075
FIKK 4.1	P35611	Alpha-adducin	Both	0.325
FIKK 4.1	P69905	Hemoglobin subunit alpha	N	0.075
FIKK 4.1	P35612	Beta-adducin	N	0.075
FIKK 4.1	PF3D7_0424600	Plasmodium exported protein (PHISTb)	FIKK 4.1	0.356
FIKK 4.1	Q9Y6M5	Proton-coupled zinc antiporter SLC30A1	N	0.075
FIKK 4.1	PF3D7_0702500	Plasmodium exported protein, unknown function	FIKK 4.2	0.075
FIKK 4.1	PF3D7_0731600	acyl-CoA synthetase	N	0.075
FIKK 4.1	P37840	Alpha-synuclein	N	0.075
FIKK 4.1	PF3D7_0936800	Plasmodium exported protein (PHISTc), unknown function	N	0.075
FIKK 4.1	P27105	Stomatin	N	0.075
FIKK 4.1	Q00013	55 kDa erythrocyte membrane protein	FIKK 4.1	0.344
FIKK 4.1	PF3D7_1477500	Plasmodium exported protein (PHISTb), unknown function	N	0.075
FIKK 4.1	PF3D7_0705500	inositol-phosphate phosphatase, putative	N	0.075
FIKK 4.1	P11171	Protein 4.1	Both	0.382
FIKK 4.1	PF3D7_0424500	serine/threonine protein kinase, FIKK family	FIKK 4.1	0.231
FIKK 4.1	P42356	Phosphatidylinositol 4-kinase alpha	N	0.075
FIKK 4.1	PF3D7_1410400	rhoptry-associated protein 1	N	0.075
FIKK 4.1	P48729	Casein kinase I isoform alpha	N	0.075
FIKK 4.1	Q8ND76	Cyclin-Y	N	0.075
FIKK 4.1	Q8N7R7	Cyclin-Y-like protein 1	N	0.075
FIKK 4.1	PF3D7_0730900	EMP1-trafficking protein	FIKK 4.1	0.404
FIKK 4.1	PF3D7_1120400	alpha/beta hydrolase fold domain containing protein, putative	N	0.075
FIKK 4.1	PF3D7_1372400	acyl-CoA synthetase	N	0.075
FIKK 4.1	PF3D7_1253400	acyl-CoA synthetase	N	0.075
FIKK 4.1	PF3D7_1479000	acyl-CoA synthetase	N	0.075
FIKK 4.1	O00186	Syntaxin-binding protein 3	N	0.075
FIKK 4.1	PF3D7_1446200	M17 leucyl aminopeptidase	N	0.075
FIKK 4.1	PF3D7_0831700	heat shock protein 70	FIKK 4.1	0.505
FIKK 4.1	Q15819	Ubiquitin-conjugating enzyme E2 variant 2	N	0.075
FIKK 4.1	PF3D7_0202000	knob-associated histidine-rich protein	Both	0.341
FIKK 4.1	PF3D7_0302500	cytoadherence linked asexual protein 3.1	FIKK 4.1	0.376
FIKK 4.1	PF3D7_0401800	Plasmodium exported protein (PHISTb), unknown function	N	0.075
FIKK 4.1	Q7Z401	C-myc promoter-binding protein	N	0.075
FIKK 4.1	PF3D7_0730800.2-p1	Plasmodium exported protein, unknown function	N	0.075
FIKK 4.1	PF3D7_0730800	Plasmodium exported protein, unknown function	N	0.075
FIKK 4.1	PF3D7_0102200	ring-infected erythrocyte surface antigen	N	0.075
FIKK 4.1	PF3D7_1431300	large subunit GTPase 1, putative	N	0.075
FIKK 4.1	PF3D7_0500800	mature parasite-infected erythrocyte surface antigen	FIKK 4.1	0.092
FIKK 4.1	Q08495	Dematin	FIKK 4.1	0.469
FIKK 4.1	PF3D7_1478600	EMP1-trafficking protein	FIKK 4.1	0.193
FIKK 4.1	PF3D7_1477000	Plasmodium exported protein (hyp17), unknown function, pseudogene	N	0.075
FIKK 4.1	PF3D7_0532400	lysine-rich membrane-associated PHISTb protein	FIKK 4.2	0.075
FIKK 4.1	Q9NP59	Solute carrier family 40 member 1	N	0.075
FIKK 4.1	PF3D7_0107500	Niemann-Pick type C1-related protein	N	0.075
FIKK 4.1	Q14254	Flotillin-2	N	0.075
FIKK 4.1	PF3D7_0113000	glutamic acid-rich protein GARP	N	0.075
FIKK 4.1	Q9NYG2	Palmitoyltransferase ZDHHC3	N	0.075
FIKK 4.1	PF3D7_1371500	probable protein, unknown function	FIKK 4.1	0.075
FIKK 4.1	P02549	Spectrin alpha chain, erythrocytic 1	FIKK 4.2	0.075
FIKK 4.1	PF3D7_1201100	RESA-like protein with PHIST and DnaJ domains	N	0.075
FIKK 4.1	Q8NHG7	Small VCP/p97-interacting protein	N	0.075
FIKK 4.1	PF3D7_0202400	translation-enhancing factor	N	0.075
FIKK 4.1	Q96RT1	Erbin	N	0.075
FIKK 4.1	P28289	Tropomodulin-1	N	0.075
FIKK 4.1	PF3D7_0201500	Plasmodium exported protein (hyp9), unknown function	N	0.075
FIKK 4.1	Q8NBI5	Equilibrative nucleobase transporter 1	N	0.075
FIKK 4.1	PF3D7_1202600	nuclear export mediator factor NEMF, putative	N	0.075
FIKK 4.1	PF3D7_0532300	Plasmodium exported protein (PHISTb), unknown function	N	0.075
FIKK 4.1	PF3D7_1401200	Plasmodium exported protein, unknown function	FIKK 4.1	0.505
FIKK 4.1	Q8N370	Large neutral amino acids transporter small subunit 4	N	0.075
FIKK 4.1	Q9H425	Uncharacterized protein C1orf198	N	0.075
FIKK 4.1	PF3D7_0110600	phosphatidylinositol-4-phosphate 5-kinase	N	0.075
FIKK 4.1	PF3D7_1347200	nucleoside transporter 1	N	0.075
FIKK 4.1	PF3D7_1200800	serine/threonine protein kinase, FIKK family	N	0.075
FIKK 4.1	PF3D7_0935900	ring-exported protein 1	N	0.075
FIKK 4.1	PF3D7_1476300	Plasmodium exported protein (PHISTb), unknown function	N	0.075
FIKK 4.1	P11277	Spectrin beta chain, erythrocytic	N	0.075
FIKK 4.1	PF3D7_0304200	EH domain-containing protein	N	0.075
FIKK 4.1	PF3D7_0201600	PHISTb domain-containing RESA-like protein 1	N	0.075
FIKK 4.1	PF3D7_0824400	nucleoside transporter 2	N	0.075
FIKK 4.1	P63092	Guanine nucleotide-binding protein G(s) subunit alpha isoforms short	N	0.075
FIKK 4.1	Q5JWF2	Guanine nucleotide-binding protein G(s) subunit alpha isoforms XLas	N	0.075
FIKK 4.1	P38405	Guanine nucleotide-binding protein G(olf) subunit alpha	N	0.075
FIKK 4.1	PF3D7_1228600	merozoite surface protein 9	N	0.075
FIKK 4.1	O94822	E3 ubiquitin-protein ligase listerin	N	0.075
FIKK 4.1	O15498	Synaptobrevin homolog YKT6	N	0.075
FIKK 4.1	PF3D7_0917900	heat shock protein 70	N	0.075
FIKK 4.1	PF3D7_0905400	high molecular weight rhoptry protein 3	N	0.075
FIKK 4.1	PF3D7_0402100	Plasmodium exported protein (PHISTb), unknown function	N	0.075
FIKK 4.1	PF3D7_0201900	erythrocyte membrane protein 3	FIKK 4.1	0.158
FIKK 4.1	PF3D7_0424900	Plasmodium exported protein (PHISTa), unknown function	N	0.075
FIKK 4.1	PF3D7_0731100	EMP1-trafficking protein	FIKK 4.1	0.347
FIKK 4.1	PF3D7_0113200	Plasmodium exported protein, unknown function	FIKK 4.1	0.535
FIKK 4.1	PF3D7_0202100	liver stage associated protein 2	N	0.075
FIKK 4.1	PF3D7_1033200	early transcribed membrane protein 10.2	FIKK 4.1	0.494
FIKK 4.1	O95373	Importin-7	N	0.075
FIKK 4.1	Q13177	Serine/threonine-protein kinase PAK 2	N	0.075
FIKK 4.1	PF3D7_1016300	GBP130 protein	N	0.075
FIKK 4.1	PF3D7_1016400	serine/threonine protein kinase, FIKK family	N	0.075
FIKK 4.1	PF3D7_1301400	Plasmodium exported protein (hyp12), unknown function	N	0.075
FIKK 4.1	P02730	Band 3 anion transport protein	N	0.075
FIKK 4.1	P16157	Ankyrin-1	N	0.075
FIKK 4.1	Q12846	Syntaxin-4	N	0.075
FIKK 4.1	O60749	Sorting nexin-2	N	0.075
FIKK 4.1	PF3D7_0916400	conserved Plasmodium protein, unknown function	N	0.075
FIKK 4.1	PF3D7_1016700	Plasmodium exported protein (PHISTc), unknown function	FIKK 4.1	0.364
FIKK 4.1	PF3D7_0501000	Plasmodium exported protein, unknown function	N	0.075
FIKK 4.1	PF3D7_0402400	Plasmodium exported protein, unknown function	N	0.075
FIKK 4.1	PF3D7_0607000	translation initiation factor IF-2, putative	N	0.075
FIKK 4.1	PF3D7_1039000	serine/threonine protein kinase, FIKK family	N	0.075
FIKK 4.1	PF3D7_0901800	Plasmodium exported protein, unknown function	N	0.075
FIKK 4.1	O00161	Synaptosomal-associated protein 23	N	0.075
FIKK 4.1	PF3D7_0830500	sporozoite and liver stage tryptophan-rich protein, putative	N	0.075
FIKK 4.1	Q9H4G4	Golgi-associated plant pathogenesis-related protein 1	N	0.075
FIKK 4.1	PF3D7_1371900	Plasmodium exported protein, unknown function	N	0.075
FIKK 4.1	PF3D7_0524000	karyopherin beta	N	0.075
FIKK 4.1	P11142	Heat shock cognate 71 kDa protein	N	0.075
FIKK 4.1	P54652	Heat shock-related 70 kDa protein 2	N	0.075
FIKK 4.1	Q86VP3	Phosphofurin acidic cluster sorting protein 2	N	0.075
FIKK 4.1	PF3D7_0306800	T-complex protein 1 subunit beta	N	0.075
FIKK 4.1	O15440	ATP-binding cassette sub-family C member 5	N	0.075
FIKK 4.1	PF3D7_0704300	basal complex protein BLEB	N	0.075
FIKK 4.1	PF3D7_0801000	Plasmodium exported protein (PHISTc)	FIKK 4.1	0.409
FIKK 4.1	Q96N20	Zinc finger protein 75A	N	0.075
FIKK 4.1	Q92508	Piezo-type mechanosensitive ion channel component 1	N	0.075
FIKK 4.1	Q13442	28 kDa heat- and acid-stable phosphoprotein	FIKK 4.1	0.408
FIKK 4.1	Q9Y4G8	Rap guanine nucleotide exchange factor 2	N	0.075
FIKK 4.1	PF3D7_0220100	DnaJ protein, putative	N	0.075
FIKK 4.1	PF3D7_1334500	MSP7-like protein	N	0.075
FIKK 4.1	PF3D7_0510500	topoisomerase I	N	0.075
FIKK 4.1	PF3D7_0302200	cytoadherence linked asexual protein 3.2	FIKK 4.1	0.376
FIKK 4.1	PF3D7_1200700	acyl-CoA synthetase	FIKK 4.1	0.075
FIKK 4.1	Q9Y4D1	Disheveled-associated activator of morphogenesis 1	N	0.075
FIKK 4.1	Q68DL7	Uncharacterized protein C18orf63	N	0.075
FIKK 4.1	Q9ULH1	Arf-GAP with SH3 domain, ANK repeat and PH domain-containing protein 1	N	0.075
FIKK 4.1	Q4KMP7	TBC1 domain family member 10B	N	0.075
FIKK 4.1	Q8NE71	ATP-binding cassette sub-family F member 1	N	0.075
FIKK 4.1	PF3D7_1115800	conserved Plasmodium protein, unknown function	N	0.075
FIKK 4.1	PF3D7_1223100	cAMP-dependent protein kinase regulatory subunit	N	0.075
FIKK 4.1	PF3D7_1149600	DnaJ protein, putative	FIKK 4.1	0.38
FIKK 4.1	Q9H4M9	EH domain-containing protein 1	N	0.075
FIKK 4.1	Q96KG9	N-terminal kinase-like protein	N	0.075
FIKK 4.1	PF3D7_1108600	endoplasmic reticulum-resident calcium binding protein	N	0.075
FIKK 4.1	Q99808	Equilibrative nucleoside transporter 1	N	0.075
FIKK 4.1	PF3D7_0312500	multidrug-resistant modulator MFR3	N	0.075
FIKK 4.1	PF3D7_0831000	Plasmodium exported protein (PHISTb), unknown function	N	0.075
FIKK 4.1	PF3D7_1025900	conserved protein, unknown function	N	0.075
FIKK 4.1	PF3D7_0826700	receptor for activated c kinase	N	0.075
FIKK 4.1	PF3D7_0113700	heat shock protein 40, type II	N	0.075
FIKK 4.1	PF3D7_0706000	importin-7, putative	N	0.075
FIKK 4.1	P31948	Stress-induced-phosphoprotein 1	N	0.075
FIKK 4.1	P63096	Guanine nucleotide-binding protein G(i) subunit alpha-1	N	0.075
FIKK 4.1	P19087	Guanine nucleotide-binding protein G(t) subunit alpha-2	N	0.075
FIKK 4.1	P09471	Guanine nucleotide-binding protein G(o) subunit alpha	N	0.075
FIKK 4.1	P08754	Guanine nucleotide-binding protein G(i) subunit alpha-3	N	0.075
FIKK 4.1	A8MTJ3	Guanine nucleotide-binding protein G(t) subunit alpha-3	N	0.075
FIKK 4.1	P04899	Guanine nucleotide-binding protein G(i) subunit alpha-2	N	0.075
FIKK 4.1	P11488	Guanine nucleotide-binding protein G(t) subunit alpha-1	N	0.075
FIKK 4.1	PF3D7_1464500	conserved Plasmodium membrane protein, unknown function	N	0.075
FIKK 4.1	PF3D7_1222300	endoplasmin, putative	N	0.075
FIKK 4.1	PF3D7_1301700	CX3CL1-binding protein 2	N	0.075
FIKK 4.1	O75387	Large neutral amino acids transporter small subunit 3	N	0.075
FIKK 4.1	PF3D7_1149400	Plasmodium exported protein, unknown function	N	0.075
FIKK 4.1	PF3D7_1149100.2-p1	Plasmodium exported protein, unknown function	N	0.075
FIKK 4.1	PF3D7_1149100	Plasmodium exported protein, unknown function	N	0.075
FIKK 4.1	PF3D7_1420400	glycine--tRNA ligase	N	0.075
FIKK 4.1	Q8N4S9	MARVEL domain-containing protein 2	N	0.075
FIKK 4.1	PF3D7_0614300	major facilitator superfamily-related transporter, putative	N	0.075
FIKK 4.1	Q9ULV4	Coronin-1C	N	0.075
FIKK 4.1	P37802	Transgelin-2	N	0.075
FIKK 4.1	PF3D7_0222300	exported protein family 4, pseudogene	N	0.075
FIKK 4.1	PF3D7_1101500	exported protein family 4	N	0.075
FIKK 4.1	PF3D7_1039900	exported protein family 4	N	0.075
FIKK 4.1	PF3D7_0701400	exported protein family 4, pseudogene	N	0.075
FIKK 4.1	PF3D7_0631600	exported protein family 4	N	0.075
FIKK 4.1	PF3D7_0601000	exported protein family 4	N	0.075
FIKK 4.1	PF3D7_0324300	exported protein family 4	N	0.075
FIKK 4.1	PF3D7_0101100	exported protein family 4	N	0.075
FIKK 4.1	PF3D7_1149000	antigen 332, DBL-like protein	FIKK 4.2	0.075
FIKK 4.1	Q13423	NAD(P) transhydrogenase, mitochondrial	N	0.075
FIKK 4.1	PF3D7_0305500	protein dopey homolog, putative	N	0.075
FIKK 4.1	PF3D7_0936300	ring-exported protein 3	N	0.075
FIKK 4.1	Q5T2T1	MAGUK p55 subfamily member 7	N	0.075
FIKK 4.1	PF3D7_0220600	Plasmodium exported protein (hyp9), unknown function	N	0.075
FIKK 4.1	PF3D7_0929400	high molecular weight rhoptry protein 2	N	0.075
FIKK 4.1	PF3D7_1001000	chondroitin sulfate A ligand	FIKK 4.1	0.15
FIKK 4.1	PF3D7_0511500	RNA pseudouridylate synthase, putative	N	0.075
FIKK 4.1	PF3D7_0914700	major facilitator superfamily-related transporter, putative	N	0.075
FIKK 4.1	Q04656	Copper-transporting ATPase 1	N	0.075
FIKK 4.1	PF3D7_0501200	parasite-infected erythrocyte surface protein	FIKK 4.1	0.523
FIKK 4.1	PF3D7_0601200	Pfmc-2TM Maurer's cleft two transmembrane protein	N	0.075
FIKK 4.1	PF3D7_1223400	phospholipid-transporting ATPase, putative	N	0.075
FIKK 4.1	PF3D7_0301600	Plasmodium exported protein (hyp1), unknown function	N	0.075
FIKK 4.1	P78318	Immunoglobulin-binding protein 1	N	0.075
FIKK 4.1	P11166	Solute carrier family 2, facilitated glucose transporter member 1	N	0.075
FIKK 4.1	PF3D7_1436300	translocon component PTEX150	N	0.075
FIKK 4.1	P51811	Endoplasmic reticulum membrane adapter protein XK	N	0.075
FIKK 4.1	PF3D7_0702400	small exported membrane protein 1	N	0.075
FIKK 4.1	PF3D7_1245800	epsin-like protein, putative	N	0.075
FIKK 4.1	PF3D7_0201800	knob associated heat shock protein 40	N	0.075
FIKK 4.1	Q01082	Spectrin beta chain, non-erythrocytic 1	N	0.075
FIKK 4.1	O15020	Spectrin beta chain, non-erythrocytic 2	N	0.075
FIKK 4.1	Q9H254	Spectrin beta chain, non-erythrocytic 4	N	0.075
FIKK 4.1	Q9Y570	Protein phosphatase methylesterase 1	N	0.075
FIKK 4.1	PF3D7_0801800	mannose-6-phosphate isomerase, putative	N	0.075
FIKK 4.1	Q9Y624	Junctional adhesion molecule A	N	0.075
FIKK 4.1	PF3D7_0114500	Plasmodium exported protein (hyp10), unknown function	N	0.075
FIKK 4.1	O15523	ATP-dependent RNA helicase DDX3Y	N	0.075
FIKK 4.1	PF3D7_0902000	serine/threonine protein kinase, FIKK family	N	0.075
FIKK 4.1	P35240	Merlin	N	0.075
FIKK 4.1	PF3D7_1419400	conserved Plasmodium membrane protein, unknown function	N	0.075
FIKK 4.1	PF3D7_0112200	multidrug resistance-associated protein 1	FIKK 4.1	0.075
FIKK 4.1	PF3D7_0831600	cytoadherence linked asexual protein 8	FIKK 4.1	0.075
FIKK 4.1	PF3D7_1102500	gametocyte exported protein 2	FIKK 4.1	0.42
FIKK 4.1	PF3D7_1107300	polyadenylate-binding protein-interacting protein 1, putative	N	0.075
FIKK 4.1	PF3D7_0101300	Pfmc-2TM Maurer's cleft two transmembrane protein	N	0.075
FIKK 4.1	PF3D7_0700800	Pfmc-2TM Maurer's cleft two transmembrane protein	N	0.075
FIKK 4.1	Q7RTP6	[F-actin]-monooxygenase MICAL3	N	0.075
FIKK 4.1	Q9C0B5	Palmitoyltransferase ZDHHC5	N	0.075
FIKK 4.1	O43491	Band 4.1-like protein 2	N	0.075
FIKK 4.1	P16070	CD44 antigen	N	0.075
FIKK 4.1	PF3D7_1447900	multidrug resistance protein 2	N	0.075
FIKK 4.1	P16452	Protein 4.2	FIKK 4.2	0.075
FIKK 4.1	PF3D7_0402000	Plasmodium exported protein (PHISTa), unknown function	N	0.075
FIKK 4.1	P09105	Hemoglobin subunit theta-1	N	0.075
FIKK 4.1	PF3D7_1353300	conserved Plasmodium protein, unknown function	N	0.075
FIKK 4.1	Q16143	Beta-synuclein	N	0.075
FIKK 4.1	PF3D7_0804500	conserved Plasmodium membrane protein, unknown function	N	0.075
FIKK 4.1	Q16570	Atypical chemokine receptor 1	N	0.075
FIKK 4.1	P23634	Plasma membrane calcium-transporting ATPase 4	N	0.075
FIKK 4.1	P78310	Coxsackievirus and adenovirus receptor	N	0.075
FIKK 4.1	Q9Y5K6	CD2-associated protein	N	0.075
FIKK 4.1	Q9Y2J2	Band 4.1-like protein 3	FIKK 4.2	0.075
FIKK 4.1	P48426	Phosphatidylinositol 5-phosphate 4-kinase type-2 alpha	N	0.075
FIKK 4.1	P78356	Phosphatidylinositol 5-phosphate 4-kinase type-2 beta	N	0.075
FIKK 4.1	PF3D7_1322200	protein STU2, putative	N	0.075
FIKK 4.1	P00918	Carbonic anhydrase 2	N	0.075
FIKK 4.1	P68871	Hemoglobin subunit beta	N	0.075
FIKK 4.1	P29972	Aquaporin-1	N	0.075
FIKK 4.1	Q96PL5	Erythroid membrane-associated protein	N	0.075
FIKK 4.1	Q15836	Vesicle-associated membrane protein 3	N	0.075
FIKK 4.1	P63027	Vesicle-associated membrane protein 2	N	0.075
FIKK 4.1	P23763	Vesicle-associated membrane protein 1	N	0.075
FIKK 4.1	PF3D7_1324700	SNARE protein, putative	N	0.075
FIKK 4.1	Q00688	Peptidyl-prolyl cis-trans isomerase FKBP3	N	0.075
FIKK 4.1	PF3D7_1201000	Plasmodium exported protein (PHISTb), unknown function	N	0.075
FIKK 4.1	PF3D7_0220800	cytoadherence linked asexual protein 2	N	0.075
FIKK 4.1	P02042	Hemoglobin subunit delta	N	0.075
FIKK 4.1	PF3D7_1421100	conserved Plasmodium protein, unknown function	N	0.075
FIKK 4.1	Q15223	Nectin-1	N	0.075
FIKK 4.1	PF3D7_1001600	exported lipase 2	N	0.075
FIKK 4.1	P00915	Carbonic anhydrase 1	N	0.075
FIKK 4.2	P00568	Adenylate kinase isoenzyme 1	N	0.075
FIKK 4.2	P00915	Carbonic anhydrase 1	N	0.075
FIKK 4.2	P00918	Carbonic anhydrase 2	N	0.075
FIKK 4.2	P02549	Spectrin alpha chain, erythrocytic 1	FIKK 4.2	0.442
FIKK 4.2	P06703	Protein S100-A6	N	0.075
FIKK 4.2	P11142	Heat shock cognate 71 kDa protein	N	0.075
FIKK 4.2	P54652	Heat shock-related 70 kDa protein 2	N	0.075
FIKK 4.2	P0DMV9	Heat shock 70 kDa protein 1B	N	0.075
FIKK 4.2	P0DMV8	Heat shock 70 kDa protein 1A	N	0.075
FIKK 4.2	P34931	Heat shock 70 kDa protein 1-like	N	0.075
FIKK 4.2	P17066	Heat shock 70 kDa protein 6	N	0.075
FIKK 4.2	P11171	Protein 4.1	Both	0.382
FIKK 4.2	Q9Y2J2	Band 4.1-like protein 3	FIKK 4.2	0.155
FIKK 4.2	P11277	Spectrin beta chain, erythrocytic	N	0.075
FIKK 4.2	P16157	Ankyrin-1	N	0.075
FIKK 4.2	P17987	T-complex protein 1 subunit alpha	N	0.075
FIKK 4.2	P21980	Protein-glutamine gamma-glutamyltransferase 2	N	0.075
FIKK 4.2	P22061	Protein-L-isoaspartate(D-aspartate) O-methyltransferase	N	0.075
FIKK 4.2	P23588	Eukaryotic translation initiation factor 4B	FIKK 4.1	0.075
FIKK 4.2	P25786	Proteasome subunit alpha type-1	N	0.075
FIKK 4.2	P28289	Tropomodulin-1	N	0.075
FIKK 4.2	P30043	Flavin reductase (NADPH)	N	0.075
FIKK 4.2	P31948	Stress-induced-phosphoprotein 1	N	0.075
FIKK 4.2	P35240	Merlin	N	0.075
FIKK 4.2	P35611	Alpha-adducin	Both	0.325
FIKK 4.2	P35612	Beta-adducin	N	0.075
FIKK 4.2	P37802	Transgelin-2	N	0.075
FIKK 4.2	P37840	Alpha-synuclein	N	0.075
FIKK 4.2	Q16143	Beta-synuclein	N	0.075
FIKK 4.2	P48426	Phosphatidylinositol 5-phosphate 4-kinase type-2 alpha	N	0.075
FIKK 4.2	P78356	Phosphatidylinositol 5-phosphate 4-kinase type-2 beta	N	0.075
FIKK 4.2	P48643	T-complex protein 1 subunit epsilon	N	0.075
FIKK 4.2	P48729	Casein kinase I isoform alpha	N	0.075
FIKK 4.2	P50402	Emerin	N	0.075
FIKK 4.2	P50990	T-complex protein 1 subunit theta	N	0.075
FIKK 4.2	P52597	Heterogeneous nuclear ribonucleoprotein F	N	0.075
FIKK 4.2	P68871	Hemoglobin subunit beta	N	0.075
FIKK 4.2	P02042	Hemoglobin subunit delta	N	0.075
FIKK 4.2	P69905	Hemoglobin subunit alpha	N	0.075
FIKK 4.2	P78318	Immunoglobulin-binding protein 1	N	0.075
FIKK 4.2	PF3D7_0102200	ring-infected erythrocyte surface antigen	N	0.075
FIKK 4.2	PF3D7_0104200	StAR-related lipid transfer protein	N	0.075
FIKK 4.2	PF3D7_0113000	glutamic acid-rich protein GARP	N	0.075
FIKK 4.2	PF3D7_0113200	Plasmodium exported protein, unknown function	FIKK 4.1	0.075
FIKK 4.2	PF3D7_0113700	heat shock protein 40, type II	N	0.075
FIKK 4.2	PF3D7_0114500	Plasmodium exported protein (hyp10), unknown function	N	0.075
FIKK 4.2	PF3D7_0201800	knob associated heat shock protein 40	N	0.075
FIKK 4.2	PF3D7_0202000	knob-associated histidine-rich protein	Both	0.341
FIKK 4.2	PF3D7_0202100	liver stage associated protein 2	N	0.075
FIKK 4.2	PF3D7_0215300	acyl-CoA synthetase	N	0.075
FIKK 4.2	PF3D7_0221200	Plasmodium exported protein (hyp15), unknown function	N	0.075
FIKK 4.2	PF3D7_0301600	Plasmodium exported protein (hyp1), unknown function	N	0.075
FIKK 4.2	PF3D7_0306800	T-complex protein 1 subunit beta	N	0.075
FIKK 4.2	PF3D7_0401800	Plasmodium exported protein (PHISTb), unknown function	N	0.075
FIKK 4.2	PF3D7_0402400	Plasmodium exported protein, unknown function	N	0.075
FIKK 4.2	PF3D7_0424600	Plasmodium exported protein (PHISTb)	FIKK 4.1	0.075
FIKK 4.2	PF3D7_0424700	serine/threonine protein kinase, FIKK family	FIKK 4.2	0.532
FIKK 4.2	PF3D7_0500800	mature parasite-infected erythrocyte surface antigen	FIKK 4.1	0.075
FIKK 4.2	PF3D7_0501000	Plasmodium exported protein, unknown function	N	0.075
FIKK 4.2	PF3D7_0501200	parasite-infected erythrocyte surface protein	FIKK 4.1	0.075
FIKK 4.2	PF3D7_0532300	Plasmodium exported protein (PHISTb), unknown function	N	0.075
FIKK 4.2	PF3D7_0532400	lysine-rich membrane-associated PHISTb protein	FIKK 4.2	0.075
FIKK 4.2	PF3D7_0601900	conserved Plasmodium protein, unknown function	FIKK 4.1	0.075
FIKK 4.2	PF3D7_0602200	MYND-type zinc finger protein, putative	N	0.075
FIKK 4.2	PF3D7_0607000	translation initiation factor IF-2, putative	N	0.075
FIKK 4.2	PF3D7_0702400	small exported membrane protein 1	N	0.075
FIKK 4.2	PF3D7_0702500	Plasmodium exported protein, unknown function	FIKK 4.2	0.285
FIKK 4.2	PF3D7_0704600	HECT-type E3 ubiquitin ligase UT	FIKK 4.2	0.075
FIKK 4.2	PF3D7_0705500	inositol-phosphate phosphatase, putative	N	0.075
FIKK 4.2	PF3D7_0726100	Plasmodium exported protein, unknown function	N	0.075
FIKK 4.2	PF3D7_0730800.2-p1	Plasmodium exported protein, unknown function	N	0.075
FIKK 4.2	PF3D7_0730800	Plasmodium exported protein, unknown function	N	0.075
FIKK 4.2	PF3D7_0730900	EMP1-trafficking protein	FIKK 4.1	0.075
FIKK 4.2	PF3D7_0731100	EMP1-trafficking protein	FIKK 4.1	0.075
FIKK 4.2	PF3D7_0801000	Plasmodium exported protein (PHISTc)	FIKK 4.1	0.075
FIKK 4.2	PF3D7_0830500	sporozoite and liver stage tryptophan-rich protein, putative	N	0.075
FIKK 4.2	PF3D7_0831700	heat shock protein 70	FIKK 4.1	0.075
FIKK 4.2	PF3D7_0905400	high molecular weight rhoptry protein 3	N	0.075
FIKK 4.2	PF3D7_0910200	conserved Plasmodium protein, unknown function	N	0.075
FIKK 4.2	PF3D7_0935900	ring-exported protein 1	N	0.075
FIKK 4.2	PF3D7_0936300	ring-exported protein 3	N	0.075
FIKK 4.2	PF3D7_0936800	Plasmodium exported protein (PHISTc), unknown function	N	0.075
FIKK 4.2	PF3D7_1001000	chondroitin sulfate A ligand	FIKK 4.1	0.075
FIKK 4.2	PF3D7_1001200	acyl-CoA binding protein, isoform 2, ACBP2	N	0.075
FIKK 4.2	PF3D7_1001600	exported lipase 2	N	0.075
FIKK 4.2	PF3D7_1002100	EMP1-trafficking protein	N	0.075
FIKK 4.2	PF3D7_1016300	GBP130 protein	N	0.075
FIKK 4.2	PF3D7_1016400	serine/threonine protein kinase, FIKK family	N	0.075
FIKK 4.2	PF3D7_1016600	Plasmodium exported protein (PHISTc), unknown function	N	0.075
FIKK 4.2	PF3D7_1035200	S-antigen	N	0.075
FIKK 4.2	PF3D7_1039000	serine/threonine protein kinase, FIKK family	N	0.075
FIKK 4.2	PF3D7_1102500	gametocyte exported protein 2	FIKK 4.1	0.075
FIKK 4.2	PF3D7_1107300	polyadenylate-binding protein-interacting protein 1, putative	N	0.075
FIKK 4.2	PF3D7_1108600	endoplasmic reticulum-resident calcium binding protein	N	0.075
FIKK 4.2	PF3D7_1149000	antigen 332, DBL-like protein	FIKK 4.2	0.386
FIKK 4.2	PF3D7_1149100.2-p1	Plasmodium exported protein, unknown function	N	0.075
FIKK 4.2	PF3D7_1149100	Plasmodium exported protein, unknown function	N	0.075
FIKK 4.2	PF3D7_1149400	Plasmodium exported protein, unknown function	N	0.075
FIKK 4.2	PF3D7_1200600	erythrocyte membrane protein 1, PfEMP1	N	0.075
FIKK 4.2	PF3D7_0200300	erythrocyte membrane protein 1 (PfEMP1), exon 2	N	0.075
FIKK 4.2	PF3D7_0900800	erythrocyte membrane protein 1 (PfEMP1), exon 2, pseudogene	N	0.075
FIKK 4.2	PF3D7_1200700	acyl-CoA synthetase	FIKK 4.1	0.075
FIKK 4.2	PF3D7_1201100	RESA-like protein with PHIST and DnaJ domains	N	0.075
FIKK 4.2	PF3D7_1238100	calcyclin binding protein, putative	N	0.075
FIKK 4.2	PF3D7_1239200	AP2 domain transcription factor, putative	N	0.075
FIKK 4.2	PF3D7_1253400	acyl-CoA synthetase	N	0.075
FIKK 4.2	PF3D7_1372400	acyl-CoA synthetase	N	0.075
FIKK 4.2	PF3D7_1479000	acyl-CoA synthetase	N	0.075
FIKK 4.2	PF3D7_1301400	Plasmodium exported protein (hyp12), unknown function	N	0.075
FIKK 4.2	PF3D7_1301700	CX3CL1-binding protein 2	N	0.075
FIKK 4.2	PF3D7_1328500	alpha/beta-hydrolase, putative	N	0.075
FIKK 4.2	PF3D7_1001400	exported lipase 1	N	0.075
FIKK 4.2	PF3D7_1334500	MSP7-like protein	N	0.075
FIKK 4.2	PF3D7_1370300	membrane associated histidine-rich protein 1	N	0.075
FIKK 4.2	PF3D7_1419400	conserved Plasmodium membrane protein, unknown function	N	0.075
FIKK 4.2	PF3D7_1446200	M17 leucyl aminopeptidase	N	0.075
FIKK 4.2	PF3D7_1477500	Plasmodium exported protein (PHISTb), unknown function	N	0.075
FIKK 4.2	Q00013	55 kDa erythrocyte membrane protein	FIKK 4.1	0.075
FIKK 4.2	Q08495	Dematin	FIKK 4.1	0.075
FIKK 4.2	Q13177	Serine/threonine-protein kinase PAK 2	N	0.075
FIKK 4.2	Q13404	Ubiquitin-conjugating enzyme E2 variant 1	N	0.075
FIKK 4.2	Q15819	Ubiquitin-conjugating enzyme E2 variant 2	N	0.075
FIKK 4.2	Q5QJ74	Tubulin-specific chaperone cofactor E-like protein	N	0.075
FIKK 4.2	Q5T4F7	Secreted frizzled-related protein 5	N	0.075
FIKK 4.2	Q6PGP7	Superkiller complex protein 3	N	0.075
FIKK 4.2	Q96A49	Synapse-associated protein 1	N	0.075
FIKK 4.2	Q96H12	Myb/SANT-like DNA-binding domain-containing protein 3	N	0.075
FIKK 4.2	Q96JB6	Lysyl oxidase homolog 4	N	0.075
FIKK 4.2	Q9NVP1	ATP-dependent RNA helicase DDX18	N	0.075
FIKK 4.2	Q9Y230	RuvB-like 2	N	0.075
FIKK 4.2	Q9Y3Q8	TSC22 domain family protein 4	N	0.075
FIKK 4.2	Q9Y570	Protein phosphatase methylesterase 1	N	0.075
FIKK 4.2	P07195	L-lactate dehydrogenase B chain	N	0.075
FIKK 4.2	P69891	Hemoglobin subunit gamma-1	N	0.075
FIKK 4.2	PF3D7_1033200	early transcribed membrane protein 10.2	FIKK 4.1	0.075
FIKK 4.2	PF3D7_0707300	rhoptry-associated membrane antigen	N	0.075
FIKK 4.2	Q9H4M9	EH domain-containing protein 1	N	0.075
FIKK 4.2	PF3D7_0826700	receptor for activated c kinase	N	0.075
FIKK 4.2	PF3D7_1461300	40S ribosomal protein S28e, putative	N	0.075
FIKK 4.2	O43491	Band 4.1-like protein 2	N	0.075

## Sheet: Supplementary Table 8
Supplementary Table 8. Start sites of recombinantly expressed FIKK kinase domains
Amino acids used as starting points for the recombinant kinase domains of the respective FIKK kinases and determined by alignment of all FIKK kinase sequences (see Extended Data Fig. 2 and Supplementary Fig. 2).
FIKK kinase	Kinase domain starting amino acid
FIKK1	M (191)
FIKK3	L (202)
FIKK4.1	Y (215)
FIKK4.2	V (240)
FIKK5	L (188)
FIKK7.1	Y (390)
FIKK8	M (1049)
FIKK9.1	L (133)
FIKK9.2	K (115)
FIKK9.3	L (227)
FIKK9.4	L (199)
FIKK9.5	L (132)
FIKK10.1	N (199)
FIKK10.2	K (463)
FIKK11	L (144)
FIKK12	L (158)
FIKK13	K (149)

## Sheet: Supplementary Table 9
Supplementary Table 9. SPR binding affinities for FIKK13 peptides. Data represents average ± standard deviation of at least 2 independent replicates.
	Sequence	ka (1/Ms)	Kd (1/s)	KD (nM)
FIKK13_1	cyclic-(dY)RLVFGC(S-)G-CONH2	-	-	>10 µM
FIKK13_2	cyclic-(dY)SFPVYRIWYRDC(S-)G-CONH2	1.4 ± 1.2 ·106	2.0 ± 1.2 · 10-1	310 ± 290
FIKK13_3	cyclic-(dY)PFITSPRYC(S-)FML-CONH2	3.5 ± 1.8 ·106	2.9 ± 2.8 · 10-2	7 ± 5
FIKK13_4	cyclic-(dY)PLRFLSVKYHC(S-)G-CONH2	3.0 ± 5.4 ·108	3.4 ± 5.7	17 ± 0.4
FIKK13_5	cyclic-(dY)RIFRIWWERC(S-)G-CONH2	1.9 ± 1.9 ·106	7.0 ± 7.9 · 10-2	120 ± 156
FIKK13_6	cyclic-(dY)IVSVVC(S-)WSD-CONH2	-	-	>10 µM
FIKK13_4_S7A	cyclic-(dY)PLRFLAVKYHC(S-)G-CONH2	5.6 ± 8.6 ·105	8.7 ± 8.7 · 10-2	3400 ± 2900
FIKK13_4_Y10A	cyclic-(dY)PLRFLSVKAHC(S-)G-CONH2	-	-	>10 µM
FIKK13_4_S7AY10A	cyclic-(dY)PLRFLAVKYAHC(S-)G-CONH2	-	-	>10 µM
FIKK13_2_linear	(dY)SFPVYRIWYRDCG-CONH2	-	-	>10 µM
FIKK13_4_linear	(dY)PLRFLSVKYHCG-CONH2	-	-	>10 µM

## Sheet: Supplementary Table 10
Supplementary Table 10. Phosphoproteome peptide library composition
Column A to F contain data from Davies et al. 2020. Column A: 30 amino acids sequence window of the peptides identified as less phosphorylated upon FIKK deletion. Column B: Phosphosite identifed as less phosphorylated upon FIKK deletion. Column C: Gene name. Column D: Protein name. Column E: Protein ID. Column F: Position of the phosphosite in the protein. Column H: 11 amino acids peptides on the…
FIKK1
Sequence Window	Phosphosite	Gene Name	Protein Name	Protein ID	Position in Protein		Peptide on membrane
LHALLYMKYKKNFKLSGLFKKSKKRTKMSKH	S		conserved Plasmodium protein, unknown function	PF3D7_0601900	64		KNFKLSGLFKK
GSPGKSPSKKKKKFRTPSFLKKSKKKSDS__;GSPSKSPSKKKKKFRTPSFLKKNKKKEKVEA;GSPSKSPSKKKKKFRTPSFLKKSKKKEKVES	T	ADD1;ADD2;ADD3	Alpha-adducin;Beta-adducin;Gamma-adducin	P35611;P35612;Q9UEY8	724;711;691		KKKFRTPSFLK
SEETQEKSHTKKKKSSWLKFGRGNKNDKKNK	S	FIRA	interspersed repeat antigen	PF3D7_0501400	440		KKKKSSWLKFG
PGKSPSKKKKKFRTPSFLKKSKKKSDS____;PSKSPSKKKKKFRTPSFLKKNKKKEKVEA__;PSKSPSKKKKKFRTPSFLKKSKKKEKVES__	S	ADD1;ADD2;ADD3	Alpha-adducin;Beta-adducin;Gamma-adducin	P35611;P35612;Q9UEY8	726;713;693		KFRTPSFLKKS
RKEKTTLRKSKQKTSTRTVATQTKKDEENKS	T	GBP130	GBP130 protein	PF3D7_1016300	110		KQKTSTRTVAT
YKKRRGKLREKKKGKSNLYHNGKNKKNVSNC	S	FIKK10.2	serine/threonine protein kinase, FIKK family	PF3D7_1039000	148		KKKGKSNLYHN
KKHASDRTKTFSKELSKLFKKLRTKDPNMFN	S	PfD80	Plasmodium exported protein (PHISTb), unknown function	PF3D7_0401800	381		FSKELSKLFKK
AGSNNNAGAPTGKKLTDIEKKKRNKNIVLYS	T	ETRAMP14	early transcribed membrane protein 14.1	PF3D7_1401400	41		TGKKLTDIEKK
DEGLSNIYGAKYYLRSGLFNEKNGKGQKYED	S		S-antigen	PF3D7_1035200	44		KYYLRSGLFNE
SEEESEEESDEEKNTSGLVHRRNCKKEKKYN	S	MESA	mature parasite-infected erythrocyte surface antigen	PF3D7_0500800	1276		EEKNTSGLVHR
QNTGLKNTPSKGQQNTGLKNTPNERQQNTGL	T	EMP3	erythrocyte membrane protein 3	PF3D7_0201900	1340		KGQQNTGLKNT
QNTGLKNAANKGQQNTGLKNTPSKGQQNTGL	T	EMP3	erythrocyte membrane protein 3	PF3D7_0201900	1457		KGQQNTGLKNT
TSKAVNEPGSPTRKVSNLKRARLPQLKRLQS	S	ANKRD34C	Ankyrin repeat domain-containing protein 34C	P0C6C1	237		PTRKVSNLKRA
RRGKLREKKKGKSNLYHNGKNKKNVSNCKKH	Y	FIKK10.2	serine/threonine protein kinase, FIKK family	PF3D7_1039000	151		GKSNLYHNGKN
FNKESLAEKTNKGTGSGVSSKKKNKKGSGEP	S	EXP1	exported protein 1	PF3D7_1121600	31		NKGTGSGVSSK
DVSLNKESYPRRKFVSELKSNTYSYMNKNPY	S	PTP4	EMP1-trafficking protein	PF3D7_0730900	991		RRKFVSELKSN
CRKIMNSNISSFKHISELKSLEQRAAKDAQE	S	RESA3	ring-infected erythrocyte surface antigen	PF3D7_1149200	308		SFKHISELKSL
NKLSENKTSTKKKTSSWLSFGRKDKKDKKAS	S	FIRA	interspersed repeat antigen	PF3D7_0501400	1318		KKKTSSWLSFG
KEKDEKEKDEKEKKVSNIKNNLRAVPQNSGS	S		Plasmodium exported protein (PHISTb), unknown function	PF3D7_1201000	390		KEKKVSNIKNN
ENKETSDDNNKNAGTSTLRGKKKKF______	S		Plasmodium exported protein, unknown function, unspecified product	PF3D7_0730800;PF3D7_0730800	284;284		KNAGTSTLRGK
NEVINSNDTRLRKNESKKYEGEFLKSNTTEM	S	MFR1	major facilitator superfamily-related transporter, putative	PF3D7_0614300	22		LRKNESKKYEG
QHAQKQQKEKTRWLNTPNTYLRVNVADEVQR	T	ADD2	Beta-adducin	P35612	436		TRWLNTPNTYL
NVNNSNNTGNSQNLFSDDEHNYNSTYINNNK	S	PPM11	protein phosphatase PPM11, putative	PF3D7_1208900	585		SQNLFSDDEHN
YNDKYEKKMNTIYHKSGLEKAENYLNFLQMN	S		Plasmodium exported protein (PHISTb), unknown function	PF3D7_0402100	391		TIYHKSGLEKA
AYRKNPDNKIRRRYISKSNSRYGSYSRDKIR	S	SRSF12	serine/arginine-rich splicing factor 12	PF3D7_0503300	122		RRRYISKSNSR
QNTGLKNTPSEGQQNTGLKNTPSEGQQNTGL	T	EMP3	erythrocyte membrane protein 3	PF3D7_0201900	1366		EGQQNTGLKNT
HDSPYERNSVSISKDSYTNNKKKNSYTLKTE	S		RNA-binding protein, putative	PF3D7_0812500	934		SISKDSYTNNK
KNISKVSIIPPSNVKYNSFTNVTSNIYHNVS	Y		conserved Plasmodium protein, unknown function	PF3D7_1308400	506		PSNVKYNSFTN
NAVDKSRSEAAVRKVSDLKISTDTEFLSIIT	S	FAM35A	Protein FAM35A	Q86V20	232		AVRKVSDLKIS
NETQEESLNKLSTKNSTNDSIKTPKKKSNNK	S		Plasmodium exported protein, unknown function	PF3D7_1149100;PF3D7_1149100	412;413		LSTKNSTNDSI
GKLYPLSCYVLKTIHTGLKPKGCNINRYSKW	T	UIS2	serine/threonine protein phosphatase UIS2, putative	PF3D7_1464600	993		LKTIHTGLKPK
FIKK4.1
Sequence Window	Phosphosite	Gene Name	Protein Name	Protein ID	Position in Protein		Peptide on membrane
NYPRQDSQTNHYGRYTSRTNNQPRQDNQTNY	T		Plasmodium exported protein, unknown function	PF3D7_0113200	308		HYGRYTSRTNN
SRYPEEERYNYNNKRSNSIPEGRNYEENAYE	S		Plasmodium exported protein (PHISTc), unknown function	PF3D7_0801000	964		YNNKRSNSIPE
YPEEERYNYNNKRSNSIPEGRNYEENAYERG	S		Plasmodium exported protein (PHISTc), unknown function	PF3D7_0801000	966		NKRSNSIPEGR
QMVGQAPPEKEIRQESRTLILGSFPQAGEIL	S	PIESP2	parasite-infected erythrocyte surface protein	PF3D7_0501200	267		EIRQESRTLIL
NIQGAGKIEEGSRISSGSFISRPENIQGIAK	S	PTP2	EMP1-trafficking protein	PF3D7_0731100	231		GSRISSGSFIS
TVFDAKRLIGRKFSETTVQSDMKHWPFTVKG	T	HSP70x	heat shock protein 70	PF3D7_0831700	110		RKFSETTVQSD
RHPSWRSEETQERERSRTGSESSQTGTSTTS	S	EIF4B	Eukaryotic translation initiation factor 4B	P23588	418		QERERSRTGSE
VKITEESKDREGNKVSGPYENSENSNVTSES	S	MESA	mature parasite-infected erythrocyte surface antigen	PF3D7_0500800	342		EGNKVSGPYEN
FFRNLYEDELIRKDSSKVNTREHGGESKVLH	S	GEXP02	Plasmodium exported protein (PHISTb), unknown function	PF3D7_1102500	88		IRKDSSKVNTR
MKGQKYGSKNVRSFSSQGIRQDFPYKNENNH	S	PTP4	EMP1-trafficking protein	PF3D7_0730900	1198		VRSFSSQGIRQ
NINSENKQNAHTRSMSVANTKSHVQQNVKTF	S	PTP4	EMP1-trafficking protein	PF3D7_0730900	1091		HTRSMSVANTK
HDVEDELAKRVSRLSTSTTIENIEITIKSPE	T	ADD3	Gamma-adducin	Q9UEY8	651		VSRLSTSTTIE
KSEYHMFTHSCSKMSSVSNKPVLVQINNNDQ	S	RP1	Oxygen-regulated protein 1	P56715	510		CSKMSSVSNKP
NKSEYHMFTHSCSKMSSVSNKPVLVQINNND	S	RP1	Oxygen-regulated protein 1	P56715	509		SCSKMSSVSNK
NIQGIAKNEESSRIPSGSFFNSPQNFQGTLK	S	PTP2	EMP1-trafficking protein	PF3D7_0731100	255		SSRIPSGSFFN
EYHMFTHSCSKMSSVSNKPVLVQINNNDQME	S	RP1	Oxygen-regulated protein 1	P56715	512		KMSSVSNKPVL
HQINEYGDILPSLKVSINNSAINYYDAVKDG	S		ring-infected erythrocyte surface antigen	PF3D7_1149200;PF3D7_1149500	382;380		PSLKVSINNSA
QGIAKNEESSRIPSGSFFNSPQNFQGTLKNE	S	PTP2	EMP1-trafficking protein	PF3D7_0731100	257		PSLKVSINNSA
IQCIEKCHSDQARQISKDSNLLNNITKCDLC	S		cytoadherence linked asexual protein 3.1	PF3D7_0302500;PF3D7_0302200	530;532		QARQISKDSNL
YSLLEHVELPRSRERSLSPKSTSPPPSPEVW	S	DMTN	Dematin	Q08495	85		RSRERSLSPKS
DGIGANNLKKNIRQRTNNEQDNNYKDDERFI	T	EH2	epoxide hydrolase 2	PF3D7_1401300	111		NIRQRTNNEQD
PYGVPHGAAHGSRYSSFSSVNKYGKHGDEKH	S	KAHRP	knob-associated histidine-rich protein	PF3D7_0202000	345		GSRYSSFSSVN
LGKHKHHEKGVNVQSSNTNKHMPRKMLR___	S	PTP4	EMP1-trafficking protein	PF3D7_0730900	2098		VNVQSSNTNKH
GMKGQKYGSKNIRSFSSQGIREDFPYENENN	S	PTP4	EMP1-trafficking protein	PF3D7_0730900	1677		NIRSFSSQGIR
SDNISLLGKRKISQDSIKDELSRNNENDYKY	S	EXP3	exported protein 3	PF3D7_1024800	372		KISQDSIKDEL
KEYHFISTEEMTRNISANEFLEFGSYQGNMF	S	MPP1	55 kDa erythrocyte membrane protein	Q00013	344		MTRNISANEFL
HEDHLKGKFGDNREKTLGKHKHHEKGVNVQS	T	PTP4	EMP1-trafficking protein	PF3D7_0730900	2082		DNREKTLGKHK
EDDDDDDDYQPPRHSSLPNERKTSSSSRQAA	S		conserved Plasmodium protein, unknown function	PF3D7_0601900	96		PPRHSSLPNER
GKDVSKNSKSLRRLRTQCEKAKRVLSSSAQA	T	HSP70x	heat shock protein 70	PF3D7_0831700	296		LRRLRTQCEKA
DNINFVNKQSEMCNESDVNNNNINDIRNNSN	S	ApiAP2	AP2 domain transcription factor AP2-O, putative	PF3D7_1143100	304		EMCNESDVNNN
VEDELAKRVSRLSTSTTIENIEITIKSPEKI	T	ADD3	Gamma-adducin	Q9UEY8	653		RLSTSTTIENI
EDELAKRVSRLSTSTTIENIEITIKSPEKIE	T	ADD3	Gamma-adducin	Q9UEY8	654		LSTSTTIENIE
VPHGAAHGSRYSSFSSVNKYGKHGDEKHHSS	S	KAHRP	knob-associated histidine-rich protein	PF3D7_0202000	348		YSSFSSVNKYG
INKTQTNESNNKREISLTVKNQKNQTNKSKN	S		Plasmodium exported protein, unknown function	PF3D7_0113200	156		NKREISLTVKN
ENTVFDAKRLIGRKFSETTVQSDMKHWPFTV	S	HSP70x	heat shock protein 70	PF3D7_0831700	108		IGRKFSETTVQ
GIQFRILAQKNTNKKSNGNTLTNILLKDKGG;GIQFRMLAQNNTNKKSNGNTLTNILLKDKGG	S		Pfmc-2TM Maurer's cleft two transmembrane protein	PF3D7_0324100;PF3D7_0701600;PF3D7_1100800	54;54;54		NTNKKSNGNTL
IHEKLKINDPYDYLKSITNQEERKSFYFNVS	S	FIKK4.1	serine/threonine protein kinase, FIKK family	PF3D7_0424500	523		NTNKKSNGNTL
ASTTKTRRFIHDRYSTAPYELIKRKPKKKKS	T		Plasmodium exported protein, unknown function	PF3D7_0220300	90		HDRYSTAPYEL
VNKRNNKNEDNHELQSKSRSLKGTELDVTSY	S	PfJ13	Plasmodium exported protein (hyp12), unknown function	PF3D7_1001000	83		NHELQSKSRSL
NKQDSFENEGYYRAPSGSLFNSPENFQGGYK	S	PTP2	EMP1-trafficking protein	PF3D7_0731100	159		YYRAPSGSLFN
HEEYVKGKFGDNREKTLGKHEHHEDHLKGKF	T	PTP4	EMP1-trafficking protein	PF3D7_0730900	1906		DNREKTLGKHE
SYKDWTLNTIPDIGYSQNNRRSQEVFKTEVK	S	FIKK4.1	serine/threonine protein kinase, FIKK family	PF3D7_0424500	265		PDIGYSQNNRR
NKERTSESRGLSRLFSSFLKRPKSQVSEEEG	S	EPB41	Protein 4.1	P11171	84		LSRLFSSFLKR
TLGKHKHHEKGVNVQSSNTNKHMPRKMLR__	S	PTP4	EMP1-trafficking protein	PF3D7_0730900	2097		GVNVQSSNTNK
DEDIKSVKECFDRQTSQRFEEYEERIQEKRQ	S		rifin	PF3D7_1300600;PF3D7_1040100;PF3D7_0401000;PF3D7_1040900;PF3D7_0201000;PF3D7_1149800;PF3D7_0731900;PF3D7_1040600;PF3D7_0115300;PF3D7_1479800;PF3D7_1040400;PF3D7_0600800	74;72;72;73;69;71;70;73;66;72;72;72		GVNVQSSNTNK
LYKGVRNIRNRYNLCSYVNKDVENYSRYFKN	S	RF2	peptide chain release factor 2	PF3D7_0704900	55		RYNLCSYVNKD
GMKGQKYGSKNVRSFSSQGIRQDFPYKNENN	S	PTP4	EMP1-trafficking protein	PF3D7_0730900	1197		NVRSFSSQGIR
HEEYVKGKFVDNREKTLGKHKHHEDHLKGKF	T	PTP4	EMP1-trafficking protein	PF3D7_0730900	1972		DNREKTLGKHK
SKLDTQNGKNEKNEKSIPNKLDSQNGKNEKN	S	PTP3	EMP1-trafficking protein	PF3D7_1478600	673		DNREKTLGKHK
ENKNKNKIINYPRQDSQTNHYGRYTSRTNNQ	S		Plasmodium exported protein, unknown function	PF3D7_0113200	299		YPRQDSQTNHY
GMKGQKYGSKNVRSFSSQGIREDFPYKNENN	S	PTP4	EMP1-trafficking protein	PF3D7_0730900	1485		NVRSFSSQGIR
CPVYEESDEDDQKALSSNSKAITQIKSKTTT	S	CLAG8	cytoadherence linked asexual protein 8	PF3D7_0831600	1338		DQKALSSNSKA
EKLKINDPYDYLKSITNQEERKSFYFNVSNA	T	FIKK4.1	serine/threonine protein kinase, FIKK family	PF3D7_0424500	525		YLKSITNQEER
DKISAIVEYKNVSLSSIINSSQDDESKKKYG	S	MRP1	multidrug resistance-associated protein 1	PF3D7_0112200	1526		NVSLSSIINSS
QTNKSKNNKKDKRNISISNKRNQSISSNNNN	S		Plasmodium exported protein, unknown function	PF3D7_0113200	180		DKRNISISNKR
SKRASRSLDGAAAVDSADRSPRPTSAPAITQ	S	EPB41	Protein 4.1	P11171	551		DKRNISISNKR
VIGSTFMLPNENRLNTIGNLFEGEKYNILED	T		Plasmodium exported protein (PHISTb), unknown function	PF3D7_0424600	124		ENRLNTIGNLF
NVVPSPLPTRRTRTFSATVRASQGPVYKGVC	S	CARHSP1	Calcium-regulated heat stable protein 1	Q9Y2V2	52		RTRTFSATVRA
NDMDPLNPYGSSKRNSSEDKPTSESKGTTPE	S	ETRAMP10.2	early transcribed membrane protein 10.2	PF3D7_1033200	254		SSKRNSSEDKP
GPNPNTHGPPSRRISTSRSSGSSNRSSSGTS	T	ETRAMP10.2	early transcribed membrane protein 10.2	PF3D7_1033200	311		SRRISTSRSSG
EPRERSQAGGMGTLWSQESTPEERLPVEGSR	S	KEL	Kell blood group glycoprotein	P23276	25		MGTLWSQESTP
RETDKKNNNLRTSSVSNSNRNENYLGASDRK	S	PTP2	EMP1-trafficking protein	PF3D7_0731100	498		RTSSVSNSNRN
RKAKDDATLSGKRMQSLSLNK__________	S	PDAP1	28 kDa heat- and acid-stable phosphoprotein	Q13442	176		GKRMQSLSLNK
VMKSNEEKNDEDDDGSNNVDVVGDNIGNLPN	S	SIP2	AP2 domain transcription factor	PF3D7_0604100	92		EDDDGSNNVDV
YDLNGYNHKMDGRNTSQGNFQRDLYVEENSR	S		Plasmodium exported protein (PHISTc), unknown function	PF3D7_1016700	321		DGRNTSQGNFQ
RFFRNLYEDELIRKDSSKVNTREHGGESKVL	S	GEXP02	Plasmodium exported protein (PHISTb), unknown function	PF3D7_1102500	87		LIRKDSSKVNT
HEDHLKGKFVDNREKTLGKHEHHEEYVKGKF	T	PTP4	EMP1-trafficking protein	PF3D7_0730900	1884		DNREKTLGKHE
PHFTYSLLEHVELPRSRERSLSPKSTSPPPS	S	DMTN	Dematin	Q08495	81		VELPRSRERSL
KEVESPVRKSEEKPVSKTVQKQLRKSAEKPI	S	ACS7	acyl-CoA synthetase	PF3D7_1200700	875		EEKPVSKTVQK
MKGQKYGSKNVRSFSSQGIREDFPYKNENNH	S	PTP4	EMP1-trafficking protein	PF3D7_0730900	1486		VRSFSSQGIRE
MKNTNKNNNIQSDTLSVNINNSNDFNKVLHE	S	BTP1	basal complex transmembrane protein 1	PF3D7_0611600	16		QSDTLSVNINN
APYGVPHGAAHGSRYSSFSSVNKYGKHGDEK	S	KAHRP	knob-associated histidine-rich protein	PF3D7_0202000	344		HGSRYSSFSSV
PSKFNKKNLFEQRLQSVEGKNFFEGRSQNLE	S		Plasmodium exported protein (PHISTc), unknown function	PF3D7_0801000	501		EQRLQSVEGKN
HKENDVSLKKDQCKKSLSIREDCNNKNSKSY	S	FIKK4.1	serine/threonine protein kinase, FIKK family	PF3D7_0424500	163		DQCKKSLSIRE
NKSKNNKKDKRNISISNKRNQSISSNNNNNN	S		Plasmodium exported protein, unknown function	PF3D7_0113200	182		RNISISNKRNQ
ELRTLGASSPQKRKPSKYDDIRCYDQPKQKQ	S		Plasmodium exported protein, unknown function	PF3D7_1401200	78		QKRKPSKYDDI
YPRQDSQTNHYGRYTSRTNNQPRQDNQTNYY	S		Plasmodium exported protein, unknown function	PF3D7_0113200	309		YGRYTSRTNNQ
LAADESTGSIAKRLQSIGTENTEENRRFYRQ	S	ALDOA	Fructose-bisphosphate aldolase A	P04075	46		AKRLQSIGTEN
NISDKISAIVEYKNVSLSSIINSSQDDESKK	S	MRP1	multidrug resistance-associated protein 1	PF3D7_0112200	1523		EYKNVSLSSII
YEDDDDDDDYQPPRHSSLPNERKTSSSSRQA	S		conserved Plasmodium protein, unknown function	PF3D7_0601900	95		QPPRHSSLPNE
YTSRSNNPPRQDSQTSYYGRYTSRTNNQHRS	S		Plasmodium exported protein, unknown function	PF3D7_0113200	342		QDSQTSYYGRY
RLKRSLAQVLGNTRLSSRGVRDPRTKEALKE	S	EMP3	erythrocyte membrane protein 3	PF3D7_0201900	72		GNTRLSSRGVR
_MEGGDQSEEEPRERSQAGGMGTLWSQESTP	S	KEL	Kell blood group glycoprotein	P23276	15		EPRERSQAGGM
DMDPLNPYGSSKRNSSEDKPTSESKGTTPES	S	ETRAMP10.2	early transcribed membrane protein 10.2	PF3D7_1033200	255		SKRNSSEDKPT
GNKRLRYYESYQPCISKVPLLPPECWNIVRI	S	FIKK4.1	serine/threonine protein kinase, FIKK family	PF3D7_0424500	493		YQPCISKVPLL
DPQMKKIMENFDRQTSQRFHEYDERMKTTRQ	S	RIF	rifin	PF3D7_0632400	69		FDRQTSQRFHE
KSKTKWTKEDGHRTSTSAVPNLFVPLNTNPK	T	ADD1	Alpha-adducin	P35611	482		GHRTSTSAVPN
WENLWGQKLNFDDLNTNADGEAPDFN_____	T	rabGDI	rab specific GDP dissociation inhibitor	PF3D7_1242800	449		FDDLNTNADGE
LLEHVELPRSRERSLSPKSTSPPPSPEVWAD	S	DMTN	Dematin	Q08495	87		RERSLSPKSTS
NFQGTLKNEENPRMPSGTFFDGIENLQRVHK	S	PTP2	EMP1-trafficking protein	PF3D7_0731100	279		NPRMPSGTFFD
NNKVNTTNNAPNVIKSNTHGGMNNKVNTTNN	S	PTP4	EMP1-trafficking protein	PF3D7_0730900	334		PNVIKSNTHGG
NVRSFSSQGIREDFPYKNENNHKMHNVNEKE	Y	PTP4	EMP1-trafficking protein	PF3D7_0730900	1495		REDFPYKNENN
SNNNVDINYYNYKKETLDKDSKGNVFNNNNN	T		WD repeat-containing protein, putative	PF3D7_0321800	243		NYKKETLDKDS
WKAFKRGTKIEVLLCSDDEEYEQNEDVQDIN	S	Prt1	mRNA-capping enzyme subunit beta	PF3D7_0322100	522		EVLLCSDDEEY
SFQGFASMNSRRPRSSRSNIFSRSFGRAASF	S	HSP40	heat shock protein 40, type II	PF3D7_0501100	210		RRPRSSRSNIF
NNNINNNNDDGGGGNSCDNNKIQRSTDVTKL	S		protein MAM3, putative	PF3D7_0932100	1022		GGGGNSCDNNK
AKRLIGRKFSETTVQSDMKHWPFTVKGGSDG	S	HSP70x	heat shock protein 70	PF3D7_0831700	114		ETTVQSDMKHW
GDHIPTPQDLPQRKSSLVTSKLAGGQVE___	S	ENSA	Alpha-endosulfine	O43768	109		PQRKSSLVTSK
EYGDILPSLKVSINNSAINYYDAVKDGKYLD	S		ring-infected erythrocyte surface antigen	PF3D7_1149200;PF3D7_1149500	386;384		VSINNSAINYY
LFVCGLRKMEKDDVVSSTPAATEEAVMNDKK	S		aspartate--tRNA ligase	PF3D7_0102900	56		KDDVVSSTPAA
GDGGTGKTTFVKRHLTGEFEKKYVATLGVEV;GDGGVGKTTFVKRHLTGEFEKKYIPTLGVEV	T	RAN	GTP-binding nuclear protein RAN/TC4	P62826;PKNH_0915400;PF3D7_1117700	32;31;31		VKRHLTGEFEK
GVPHGAAHGSRYSSFSSVNKYGKHGDEKHHS	S	KAHRP	knob-associated histidine-rich protein	PF3D7_0202000	347		RYSSFSSVNKY
RYTSRSNNPPRQDSQTSYYGRYTSRTNNQHR	T		Plasmodium exported protein, unknown function	PF3D7_0113200	341		RQDSQTSYYGR
LSIFRIKKEKKNKIMSYSIENDSIH______	S		ankyrin-repeat protein, putative	PF3D7_0627100	1703		KNKIMSYSIEN
EITEDDLRLIHERESSIRQLEADIMDINEIF	S	STX7	Syntaxin-7	O15400	174		HERESSIRQLE
NKYSKNIAVNLIPLQTLTKMYKYNSQNEDII	T		probable protein, unknown function	PF3D7_1371500	43		LIPLQTLTKMY
SDLSKPSSVQSKIAISNITPSHILLEDSRNI	S	PPM12	protein phosphatase PPM12, putative	PF3D7_0704800	494		SKIAISNITPS
YSRYTSRSNNPPRQDSQTSYYGRYTSRTNNQ	S		Plasmodium exported protein, unknown function	PF3D7_0113200	339		PPRQDSQTSYY
DLEKYKLLPEYPGVLSDVQEEKGIKYKFEVY	S	DHFR	Dihydrofolate reductase	P00374	168		YPGVLSDVQEE
SIQDETLKNILSLPLSGKKKKNKAKNNEEAN	S		proliferation-associated protein 2g4, putative	PF3D7_1428300	359		LSLPLSGKKKK
ETADKNAANNGEQVMSRGQAQLQEAGKKKKK	S	KAHRP	knob-associated histidine-rich protein	PF3D7_0202000	634		GEQVMSRGQAQ
SNVSSTITKSLERNDSNTNIQEKVPKESKNT	S		DnaJ protein, putative	PF3D7_1149600	180		LERNDSNTNIQ
RVSYEYNNNLDQENDTNQNKKGYVTNNINYN	T		conserved Plasmodium protein, unknown function	PF3D7_1013600	1405		DQENDTNQNKK
LKNNNINNNDDALVDSVYGDIEKYVQYNHNN	S		conserved Plasmodium protein, unknown function	PF3D7_0609000	820		DALVDSVYGDI
IKSHIVNKMDIYESESYYDESDMEKHLNHGV	S		conserved protein, unknown function	PF3D7_1205900	655		IYESESYYDES
VNKMDIYESESYYDESDMEKHLNHGVPIKAP	S		conserved protein, unknown function	PF3D7_1205900	660		SYYDESDMEKH
NKSNNSSTQRKLSNISDYYLENVNDSVYDDE	S		conserved Plasmodium protein, unknown function	PF3D7_0714600	443		KLSNISDYYLE
QAAEREKEFVARVRASSRVSGSFPEDSSKER	S	STX7	Syntaxin-7	O15400	125		ARVRASSRVSG
REKEFVARVRASSRVSGSFPEDSSKERNLVS	S	STX7	Syntaxin-7	O15400	129		ASSRVSGSFPE
IEKCHSDQARQISKDSNLLNNITKCDLCKGA	S		cytoadherence linked asexual protein 3.2	PF3D7_0302200;PF3D7_0302500	535;533		QISKDSNLLNN
GFSSGNTDTSSERGRYSDRSRNKYGRGSISL	Y	ZAK	Mitogen-activated protein kinase kinase kinase MLT	Q9NYL2	673		ERGRYSDRSRN
AAEREKEFVARVRASSRVSGSFPEDSSKERN	S	STX7	Syntaxin-7	O15400	126		RVRASSRVSGS
RYFIATKQKTSTEDVTTSNENNENNQVLEKK	T		UBX domain, putative	PF3D7_0934700	52		STEDVTTSNEN
FIKK4.2
Sequence Window	Phosphosite	Gene Name	Protein Name	Protein ID	Position in Protein		Peptide on membrane
GNNSTTINTNSTENTSATKKVTENVITNQIL	S	STARP	sporozoite threonine and asparagine-rich protein	PF3D7_0702300	143		STENTSATKKV
QDLIKVEEIIIDDEESDNQNVVLID______	S	UBA2	SUMO-activating enzyme subunit 2	PF3D7_1237000	677		IDDEESDNQNV
RCSNLLKEKKKTEENSEEIRKYLSDKTKKRN	S	FIKK4.2	serine/threonine protein kinase, FIKK family	PF3D7_0424700	123		KTEENSEEIRK
KYSDWKFKSIPTVGFSKDGDRLQEMYKASVC	S	FIKK4.2	serine/threonine protein kinase, FIKK family	PF3D7_0424700	289		IPTVGFSKDGDR
RGKSALNDDSESCRCSNLLKEKKKTEENSEE	S	FIKK4.2	serine/threonine protein kinase, FIKK family	PF3D7_0424700	110		ESCRCSNLLKE
EKNNVVRKTILKKGKSKSTVTKKVHFNLKRN	S		nucleolar protein Nop52, putative	PF3D7_0931100	778		LKKGKSKSTVT
NNVVRKTILKKGKSKSTVTKKVHFNLKRNTI	S		nucleolar protein Nop52, putative	PF3D7_0931100	780		KGKSKSTVTKK
NVVRKTILKKGKSKSTVTKKVHFNLKRNTIE	T		nucleolar protein Nop52, putative	PF3D7_0931100	781		GKSKSTVTKKV
LVQAIKEAKEQHPDMSVTKVVVHQETEIADE	S	EPB41;EPB41L3	Protein 4.1;Band 4.1-like protein 3;Band 4.1-like protein 3, N-terminally processed	P11171;Q9Y2J2	849;1068		QHPDMSVTKVV
QAIKEAKEQHPDMSVTKVVVHQETEIADE__	T	EPB41;EPB41L3	Protein 4.1;Band 4.1-like protein 3;Band 4.1-like protein 3, N-terminally processed	P11171;Q9Y2J2	851;1070		PDMSVTKVVVH
DPLSDSIHKKKHTRPTFTGHQIFALEKTFEQ	T	NKX6-3	Homeobox protein Nkx-6.3	A6NJ46	145		KHTRPTFTGHQ
LSDSIHKKKHTRPTFTGHQIFALEKTFEQTK	T	NKX6-3	Homeobox protein Nkx-6.3	A6NJ46	147		KHTRPTFTGHQ
KDKTQGGKTDKTGASTNAATNKGQCAAEGAT	T	KAHRP	knob-associated histidine-rich protein	PF3D7_0202000	525		KTGASTNAATN
EEIRKYLSDKTKKRNSLYKYKLKGSKGKSVK	S	FIKK4.2	serine/threonine protein kinase, FIKK family	PF3D7_0424700	139		TKKRNSLYKYK
VMALYDFQARSPREVTMKKGDVLTLLSSINK	T	SPTA1;SPTAN1	Spectrin alpha chain, erythrocytic 1;Spectrin alpha chain, non-erythrocytic 1	P02549;Q13813	997;987		SPREVTMKKGD
FVRGGVVNAAKEEHETDEKRGKIYKPSSRFA	T	U2SURP	U2 snRNP-associated SURP motif-containing protein	O15042	150		KEEHETDEKRG
WKAFKRGTKIEVLLCSDDEEYEQNEDVQDIN	S	Prt1	mRNA-capping enzyme subunit beta	PF3D7_0322100	522		EVLLCSDDEEY
PTPSNKNIINVEEENSSFEESRNYESSDNSS	S		tetratricopeptide repeat protein, putative	PF3D7_0921600	1619		VEEENSSFEES
TPSNKNIINVEEENSSFEESRNYESSDNSSD	S		tetratricopeptide repeat protein, putative	PF3D7_0921600	1620		EEENSSFEESR
QNETFAKGKKHTLQQTPRNQLMIDSFFKKKV	T		ribonuclease H2 subunit B, putative	PF3D7_1435100	341		HTLQQTPRNQL
TGEGPPLVKTQTVTISDNANAVKSEIPTKDV	S	EPB41	Protein 4.1	P11171	740		QTVTISDNANA
AKDKTQGGKTDKTGASTNAATNKGQCAAEGA	S	KAHRP	knob-associated histidine-rich protein	PF3D7_0202000	524		DKTGASTNAAT
NNDVVEKNKGYYKDSSNKNMNNNNIGNNNTT	S		conserved Plasmodium protein, unknown function	PF3D7_0604500	775		YYKDSSNKNMN
NNNDVVEKNKGYYKDSSNKNMNNNNIGNNNT	S		conserved Plasmodium protein, unknown function	PF3D7_0604500	774		GYYKDSSNKNM
FDDEDEEYFSDEDIMSDIEENNILKENLYLK	S	DHX57	ATP-dependent RNA helicase DHX57, putative	PF3D7_0310500	2077		DEDIMSDIEEN
GNQKDHFDDEDEEYFSDEDIMSDIEENNILK	S	DHX57	ATP-dependent RNA helicase DHX57, putative	PF3D7_0310500	2071		DEEYFSDEDIM
NTASSTSSSVTGKADTNNINNASQNNQNNYI	T		conserved Plasmodium protein, unknown function	PF3D7_1036900	1511		TGKADTNNINN
AYRKNPDNKIRRRYISKSNSRYGSYSRDKIR	S	SRSF12	serine/arginine-rich splicing factor 12	PF3D7_0503300	122		RRRYISKSNSR
DNDTNKDINNHRKRYSYMYEDLKNTLDLLKQ	S	GDV1	gametocyte development protein 1	PF3D7_0935400	344		HRKRYSYMYED
KDNDTNKDINNHRKRYSYMYEDLKNTLDLLK	Y	GDV1	gametocyte development protein 1	PF3D7_0935400	343		NHRKRYSYMYE
NDTNKDINNHRKRYSYMYEDLKNTLDLLKQK	Y	GDV1	gametocyte development protein 1	PF3D7_0935400	345		RKRYSYMYEDL
TNKDINNHRKRYSYMYEDLKNTLDLLKQKGI	Y	GDV1	gametocyte development protein 1	PF3D7_0935400	347		RYSYMYEDLKN
VRAVKEGTLGLTPAVSDLFAAINASCVVWKC	S	EPB42	Erythrocyte membrane protein band 4.2	P16452	383		LTPAVSDLFAA
CGVVMDRSLVQGELVTASKAIIEKEYQPHVI	T	ADD1	Alpha-adducin	P35611	540		QGELVTASKAI
TNDTYENKNFSLISNSMTSNELLEMKKEYQT	S	MDR1	multidrug resistance protein 1	PF3D7_0523000	511		SLISNSMTSNE
VELMETIENLSDDIGSNNFSYDSNDSSKIHN	S		conserved Plasmodium protein, unknown function	PF3D7_1328300	45		SDDIGSNNFSY
PIVSAQAERWAAIDSSSSEEEERVIKTYEGK	S	EIF3C	eukaryotic translation initiation factor 3 subunit C, putative	PF3D7_1206200	46		AAIDSSSSEEE
KPIVSAQAERWAAIDSSSSEEEERVIKTYEG	S	EIF3C	eukaryotic translation initiation factor 3 subunit C, putative	PF3D7_1206200	45		WAAIDSSSSEE
IVSAQAERWAAIDSSSSEEEERVIKTYEGKR	S	EIF3C	eukaryotic translation initiation factor 3 subunit C, putative	PF3D7_1206200	47		AIDSSSSEEEE
WLSVDFNNWKDWEDDSDEDMSNFDRFSEMMN	S	PTGES3	Prostaglandin E synthase 3	Q15185	113		DWEDDSDEDMS
KRKKRYDRVRKSTSVSNSERRRYRNSPDRSP	S		transformer-2 protein homolog beta, putative	PF3D7_1002400;PF3D7_1002400	226;228		KSTSVSNSERR
SKEQNNTTNSLIDSDTNNNEKNNKYNHKYNN	T		ubiquitin carboxyl-terminal hydrolase, putative	PF3D7_0726500	591		LIDSDTNNNEK
YVNTENVIDQGKGNNSECGNIVEEQNNGDSL	S		conserved Plasmodium protein, unknown function	PF3D7_0822900	407		LIDSDTNNNEK
IRSYKKRKGMRILKSSSVTKGRLYRGTVFDE	S		Plasmodium exported protein, unknown function	PF3D7_0702500	65		RILKSSSVTKG
VEEERDTDEVLKEKVSPSEEVIEEQASTTEE	S	Pf332	antigen 332, DBL-like protein	PF3D7_1149000	4868		LKEKVSPSEEV
QEDVSVNAQVTYEKKSVTKEIVDEVSRTEEI	S	Pf332	antigen 332, DBL-like protein	PF3D7_1149000	2618		TYEKKSVTKEI
NPDNKIRRRYISKSNSRYGSYSRDKIRRRER	S	SRSF12	serine/arginine-rich splicing factor 12	PF3D7_0503300	126		ISKSNSRYGSY
PIYDNDIIEISDEDESVNLMDKNIRKKGSVS	S	UT	E3 ubiquitin-protein ligase	PF3D7_0704600	564		SDEDESVNLMD
KKKSEKQVHKDLGTNTLSAESIANFYNDKIK	T	UIS2	serine/threonine protein phosphatase UIS2, putative	PF3D7_1464600	633		DLGTNTLSAES
NLSSTVVCKKMEYLYTYDIKKDNFFYTKCLG	T		tRNA wybutosine-synthesizing protein, putative	PF3D7_1018600	916		MEYLYTYDIKK
GMPNLSSTVVCKKMEYLYTYDIKKDNFFYTK	Y		tRNA wybutosine-synthesizing protein, putative	PF3D7_1018600	913		CKKMEYLYTYD
LSSTVVCKKMEYLYTYDIKKDNFFYTKCLGD	Y		tRNA wybutosine-synthesizing protein, putative	PF3D7_1018600	917		EYLYTYDIKKD
PNLSSTVVCKKMEYLYTYDIKKDNFFYTKCL	Y		tRNA wybutosine-synthesizing protein, putative	PF3D7_1018600	915		KMEYLYTYDIK
AVKSEIPTKDVPIVHTETKTITYEAAQTDDN	T	EPB41	Protein 4.1	P11171	760		VPIVHTETKTI
VNKNVQVNKNLQHNKSLQVNKNLQVNNNIPN	S		conserved Plasmodium protein, unknown function	PF3D7_1449100	236		LQHNKSLQVNK
RKNPDNKIRRRYISKSNSRYGSYSRDKIRRR	S	SRSF12	serine/arginine-rich splicing factor 12	PF3D7_0503300	124		LQHNKSLQVNK
LQNNKSRKPKEVLLDTQQLFNDDNNYLKENV	T		conserved Plasmodium protein, unknown function	PF3D7_1460500	1369		EVLLDTQQLFN
QSTNPQVYRRPNYYPSNSAPHVIDYIYKVGY	S	LyMP	lysine-rich membrane-associated PHISTb protein	PF3D7_0532400	338		EVLLDTQQLFN
EGKNCLVFEFPIIHNTEEDSTEEDNTEEQNK	T	NUP116	nucleoporin NUP116/NSP116, putative	PF3D7_1473700	214		PIIHNTEEDST
FIKK10.2
Sequence Window	Phosphosite	Gene Name	Protein Name	Protein ID	Position in Protein		Peptide on membrane
DSFKNINEPRKLASFSLYDALADASEQNKNK	S	ETRAMP10.2	early transcribed membrane protein 10.2	PF3D7_1033200	195		KLASFSLYDAL
VNNIKYSEWNLERIPTLGFCKEDDRVQEMFK	T	FIKK10.2	serine/threonine protein kinase, FIKK family	PF3D7_1039000	509		LERIPTLGFCK
NYSLGNLSTGTTSQGSTSSRHYSLGGQPSSS	S		Plasmodium exported protein, unknown function	PF3D7_0702500	204		TTSQGSTSSRH
AEASKEQSKSTSDSSTSTQQTL_________	T	MAHRP2	membrane associated histidine-rich protein	PF3D7_1353200	131		TSDSSTSTQQT
SLGNLSTGTTSQGSTSSRHYSLGGQPSSSGR	S		Plasmodium exported protein, unknown function	PF3D7_0702500	206		SQGSTSSRHYS
NDQNSRNNTPNLRKGSLGFDSFKKLELGTLN	S		Plasmodium exported protein (PHISTc), unknown function	PF3D7_0801000	158		NLRKGSLGFDS
KNKDAESSTGQIPTPTESSHGISDGKKDTST	T	ETRAMP10.2	early transcribed membrane protein 10.2	PF3D7_1033200	223		QIPTPTESSHG
SFSGSKYNTSNLASSSTTESSVSGLNTNEAH	S		Plasmodium exported protein, unknown function	PF3D7_0702500	237		NLASSSTTESS
RKLASFSLYDALADASEQNKNKDAESSTGQI	S	ETRAMP10.2	early transcribed membrane protein 10.2	PF3D7_1033200	204		ALADASEQNKN
ENVANYENMMNYDNISNYNNPDDVINQRSNV	S	SIP2	AP2 domain transcription factor	PF3D7_0604100	1284		NYDNISNYNNP
RQAARSHSSSSSVYASANAEN__________	S		conserved Plasmodium protein, unknown function	PF3D7_0601900	123		SSVYASANAEN
VKVVSSSESGKGATVSHTKVTSEGLSDTQPN	S	SERA6	serine repeat antigen 6	PF3D7_0207500	105		KGATVSHTKVT
NHKKWKVKYYKGLGTSTSKEAKEYFADMKRH	S	TOP2A	DNA topoisomerase 2-alpha	P11388	619		KGLGTSTSKEA
RKDTECQTDFPLLDVSRNTNRTPRRKSVEVI	S	SEA1	schizont egress antigen-1	PF3D7_1021800	1065		PLLDVSRNTNR
QTDFPLLDVSRNTNRTPRRKSVEVILVEKKL	T	SEA1	schizont egress antigen-1	PF3D7_1021800	1071		RNTNRTPRRKS
TECQTDFPLLDVSRNTNRTPRRKSVEVILVE	T	SEA1	schizont egress antigen-1	PF3D7_1021800	1068		DVSRNTNRTPR
GSNSDGRNSSQHSVGSHSVSSQEHKKEHSTH	S		Plasmodium exported protein, unknown function	PF3D7_0702500	167		QHSVGSHSVSS
RSYKKRKGMRILKSSSVTKGRLYRGTVFDED	S		Plasmodium exported protein, unknown function	PF3D7_0702500	66		ILKSSSVTKGR
GNDSFKNINEPRKLASFSLYDALADASEQNK	S	ETRAMP10.2	early transcribed membrane protein 10.2	PF3D7_1033200	193		PRKLASFSLYD
EIYMTYIKDETKLMNSESFATSQDMNNSIKE	S		conserved Plasmodium protein, unknown function	PF3D7_1436200	563		TKLMNSESFAT
REGNKVSGPYENSENSNVTSESEETKKLAEK	S	MESA	mature parasite-infected erythrocyte surface antigen	PF3D7_0500800	351		ENSENSNVTSE
QGSTSSRHYSLGGQPSSSGRSFSGSKYNTSN	S		Plasmodium exported protein, unknown function	PF3D7_0702500	217		LGGQPSSSGRS
AANTQEKKFNPTRNPSQSGPYRHHGPQGRTP	S	SEMP1	small exported membrane protein 1	PF3D7_0702400	31		PTRNPSQSGPY
QQNAQQNTQQNTQQQSTTKSTTKTVARET__	S	SBP1	skeleton-binding protein 1	PF3D7_0501300	324		NTQQQSTTKST
QQKTQQNPQQNAQQNTQQNTQQQSTTKSTTK	T	SBP1	skeleton-binding protein 1	PF3D7_0501300	316		NAQQNTQQNTQ
FIYHLAMLSLYNYFKYYYECDKDLDNNNKNN	Y		conserved Plasmodium protein, unknown function	PF3D7_0713500	369		YNYFKYYYECD
IYHLAMLSLYNYFKYYYECDKDLDNNNKNNN	Y		conserved Plasmodium protein, unknown function	PF3D7_0713500	370		NYFKYYYECDK
YHLAMLSLYNYFKYYYECDKDLDNNNKNNNN	Y		conserved Plasmodium protein, unknown function	PF3D7_0713500	371		NYFKYYYECDKD
VNEEHKAEASKEQSKSTSDSSTSTQQTL___	S	MAHRP2	membrane associated histidine-rich protein	PF3D7_1353200	125		KEQSKSTSDSS
HVELFKNFLNTNKESSGSNINTLMKFLNSST	S		conserved Plasmodium protein, unknown function	PF3D7_1123500	99		TNKESSGSNIN
HLSGSNSDGRNSSQHSVGSHSVSSQEHKKEH	S		Plasmodium exported protein, unknown function	PF3D7_0702500	164		NSSQHSVGSHS
LEEETATEEIVEKQVSVTEDIVEKEGSVNEE	S	Pf332	antigen 332, DBL-like protein	PF3D7_1149000	4498		VEKQVSVTEDI
QQNTQQNTQQQSTTKSTTKTVARET______	S	SBP1	skeleton-binding protein 1	PF3D7_0501300	328		QSTTKSTTKTV
QTPYMRNPSSLFGMDTPLINNNIKSNMSISG	T	PRPF6	pre-mRNA-processing factor 6, putative	PF3D7_1110200	305		LFGMDTPLINN
QPPRHSSLPNERKTSSSSRQAARSHSSSSSV	S		conserved Plasmodium protein, unknown function	PF3D7_0601900	105		ERKTSSSSRQA
NVIPLPIKQSGENQYTVTSISGIQKGANGLT	T	MSP6	merozoite surface protein 6	PF3D7_1035500	132		GENQYTVTSIS
DALAKKESEAPKGSSTSDKNTTENQLNAEAQ	T	REX1	ring-exported protein 1	PF3D7_0935900	594		PKGSSTSDKNT
SFRSLAENQKVETEQSTPAKPEPTEFVNNDI	S	CBP2	CX3CL1-binding protein 2	PF3D7_1301700	59		VETEQSTPAKP
AGRNYSLGNLSTGTTSQGSTSSRHYSLGGQP	S		Plasmodium exported protein, unknown function	PF3D7_0702500	201		STGTTSQGSTS
MGNRNSSRNNENTNETNENETSQNDNRNRNI	T		E3 ubiquitin-protein ligase, putative	PF3D7_1004300	249		ENTNETNENET
NSDGRNSSQHSVGSHSVSSQEHKKEHSTHDL	S		Plasmodium exported protein, unknown function	PF3D7_0702500	169		SVGSHSVSSQE
MEKIICDNTTCVNNTSSKNSISDYNICVNKS	S		conserved Plasmodium protein, unknown function	PF3D7_1241200	349		CVNNTSSKNSI
EDLFPAETVELLREASAESDVGKSSESEFTQ	S	SSFA2	Sperm-specific antigen 2	P28290	641		LLREASAESDV
AAEGATKGATKEASTSKEATKEASTSKEATK	S	KAHRP	knob-associated histidine-rich protein	PF3D7_0202000	550		KEASTSKEATK
KTSSSSRQAARSHSSSSSVYASANAEN____	S		conserved Plasmodium protein, unknown function	PF3D7_0601900	117		RSHSSSSSVYA
NEVKVVSSSESGKGATVSHTKVTSEGLSDTQ	T	SERA6	serine repeat antigen 6	PF3D7_0207500	103		SGKGATVSHTK
NTPTKLSTQNTKSNSTSNQLITQLQSEKSSS	T	MSRP5	MSP7-like protein	PF3D7_1334300	304		TKSNSTSNQLI
TENHLSGSNSDGRNSSQHSVGSHSVSSQEHK	S		Plasmodium exported protein, unknown function	PF3D7_0702500	161		DGRNSSQHSVG
NTQEKKFNPTRNPSQSGPYRHHGPQGRTPYM	S	SEMP1	small exported membrane protein 1	PF3D7_0702400	33		RNPSQSGPYRH
KYNNKGDNKYNNKGDSEYNKCDSEYNKCDSE	S	ATP12	ATP synthase mitochondrial F1 complex assembly factor 2, putative	PF3D7_1025200	146		NNKGDSEYNKC
NNKGDNKYNNKGDNKYNNKGDSEYNKCDSEY	Y	ATP12	ATP synthase mitochondrial F1 complex assembly factor 2, putative	PF3D7_1025200	140		KGDNKYNNKGD
NNKGDNKYNNKGDSEYNKCDSEYNKCDSEYN	Y	ATP12	ATP synthase mitochondrial F1 complex assembly factor 2, putative	PF3D7_1025200	148		KGDSEYNKCDS
PKNYDHKYNNKGDNKYNNKGDNKYNNKGDSE	Y	ATP12	ATP synthase mitochondrial F1 complex assembly factor 2, putative	PF3D7_1025200	132		KGDNKYNNKGD
VQDGSGTNDFVGKQGSVIEEVVEEEISTTEE	S	Pf332	antigen 332, DBL-like protein	PF3D7_1149000	3087		VGKQGSVIEEV
ERKTSSSSRQAARSHSSSSSVYASANAEN__	S		conserved Plasmodium protein, unknown function	PF3D7_0601900	115		AARSHSSSSSV
KVPNNDDQIDDKRKFSFSFNLFKKKRQGKNI	S		phosphatidylinositol 4-kinase, putative	PF3D7_0419900	4715		DKRKFSFSFNL
IRSYKKRKGMRILKSSSVTKGRLYRGTVFDE	S		Plasmodium exported protein, unknown function	PF3D7_0702500	65		RILKSSSVTKG
PSTGSTSGSTTRLPSTGSTIRFPSTGSSRLE	T	PfD80	Plasmodium exported protein (PHISTb), unknown function	PF3D7_0401800	280		TRLPSTGSTIR
STENHLSGSNSDGRNSSQHSVGSHSVSSQEH	S		Plasmodium exported protein, unknown function	PF3D7_0702500	160		SDGRNSSQHSV
DPETEPAPAGDQKEASTSKVAPKPKPPRPQP	S	VAR	erythrocyte membrane protein 1, PfEMP1	PF3D7_1255200	1772		DQKEASTSKVA
EETATEEIVEKQVSVTEDIVEKEGSVNEEII	T	Pf332	antigen 332, DBL-like protein	PF3D7_1149000	4500		KQVSVTEDIVE
NDIKKRRFDGDQENITSSFERTQKSVKYDSD	T	FIKK10.2	serine/threonine protein kinase, FIKK family	PF3D7_1039000	353		DQENITSSFER
HNENKNNININSNLNSNNINMNDKGSSYESL	S		conserved Plasmodium protein, unknown function	PF3D7_1332200	300		NSNLNSNNINM
ISSIEMVSYEMDENKSTNFVNSDTVFAKNDE	S	gammaGCS	gamma-glutamylcysteine synthetase	PF3D7_0918900	237		MDENKSTNFVN
SPSTGSTSGSTTRLPSTGSTIRFPSTGSSRL	S	PfD80	Plasmodium exported protein (PHISTb), unknown function	PF3D7_0401800	279		TTRLPSTGSTI
KLQRDLEAEHVEVEDTTLNRCSCSFRVLVVS	T	BOLA2	BolA-like protein 2	Q9H3K6	26		VEVEDTTLNRC
HKKEHSTHDLPAGRNYSLGNLSTGTTSQGST	Y		Plasmodium exported protein, unknown function	PF3D7_0702500	190		PAGRNYSLGNL
DKSVIEEAVEKQGSVTEEKVQEGVSAIEEIE	T	Pf332	antigen 332, DBL-like protein	PF3D7_1149000	4693		KQGSVTEEKVQ
KAEASKEQSKSTSDSSTSTQQTL________	S	MAHRP2	membrane associated histidine-rich protein	PF3D7_1353200	130		STSDSSTSTQQ
DGRNSSQHSVGSHSVSSQEHKKEHSTHDLPA	S		Plasmodium exported protein, unknown function	PF3D7_0702500	171		GSHSVSSQEHK
RNNTPNLRKGSLGFDSFKKLELGTLNQFDKD	S		Plasmodium exported protein (PHISTc), unknown function	PF3D7_0801000	163		SLGFDSFKKLE
SLGGQPSSSGRSFSGSKYNTSNLASSSTTES	S		Plasmodium exported protein, unknown function	PF3D7_0702500	226		RSFSGSKYNTS
EVDKSVIEEAVEKQGSVTEEKVQEGVSAIEE	S	Pf332	antigen 332, DBL-like protein	PF3D7_1149000	4691		VEKQGSVTEEK
GIQFRMLAQKNDNKKSFGNTLTNILFKDKKK	S		Pfmc-2TM Maurer's cleft two transmembrane protein	PF3D7_1101700;PF3D7_1039700	54;54		NDNKKSFGNTL
NKKSFSNEEINTDDEYNNQEQRRLRNIKYND	Y		conserved Plasmodium protein, unknown function	PF3D7_1138700	1177		NDNKKSFGNTL
NSNQDIEKNVGNRRRSNSNTINDQNENINKN	S		3',5'-cyclic nucleotide phosphodiesterase, putative	PF3D7_1321500;PF3D7_1321500	28;28		GNRRRSNSNTI
GPNPNTHGPPSRRISTSRSSGSSNRSSSGTS	T	ETRAMP10.2	early transcribed membrane protein 10.2	PF3D7_1033200	311		SRRISTSRSSG
TPTKLSTQNTKSNSTSNQLITQLQSEKSSSK	S	MSRP5	MSP7-like protein	PF3D7_1334300	305		KSNSTSNQLIT
HPIVISENHPWIKYYSYNIEKLYDYLRNEEK	S	DDX60	ATP-dependent RNA helicase DDX60, putative	PF3D7_0903400	794		WIKYYSYNIEK
HHPIVISENHPWIKYYSYNIEKLYDYLRNEE	Y	DDX60	ATP-dependent RNA helicase DDX60, putative	PF3D7_0903400	793		PWIKYYSYNIE
LHHPIVISENHPWIKYYSYNIEKLYDYLRNE	Y	DDX60	ATP-dependent RNA helicase DDX60, putative	PF3D7_0903400	792		HPWIKYYSYNI
PIVISENHPWIKYYSYNIEKLYDYLRNEEKK	Y	DDX60	ATP-dependent RNA helicase DDX60, putative	PF3D7_0903400	795		IKYYSYNIEKL
SFNMLNNTEHDPIIISYKKIKKHKNKEINEY	S		conserved Plasmodium protein, unknown function	PF3D7_1138700	1259		DPIIISYKKIK
INCSNSTFSFNMLNNTEHDPIIISYKKIKKH	T		conserved Plasmodium protein, unknown function	PF3D7_1138700	1251		NMLNNTEHDPI
FNMLNNTEHDPIIISYKKIKKHKNKEINEYD	Y		conserved Plasmodium protein, unknown function	PF3D7_1138700	1260		PIIISYKKIKK
KDYDLYFLDRNNQDISDDENIRDEEEKDEAE	S		WD repeat-containing protein, putative	PF3D7_1218900	60		PIIISYKKIKK
GSHSVSSQEHKKEHSTHDLPAGRNYSLGNLS	T		Plasmodium exported protein, unknown function	PF3D7_0702500	181		KKEHSTHDLPA
TGSTSGSTTRLPSTGSTIRFPSTGSSRLEDY	S	PfD80	Plasmodium exported protein (PHISTb), unknown function	PF3D7_0401800	282		KKEHSTHDLPA
ATKEASTSKEATKEASTSKEATKEASTSKGA	S	KAHRP	knob-associated histidine-rich protein	PF3D7_0202000	568		ATKEASTSKEA
RBC proteins
Sequence Window	Phosphosite	Gene Name	Protein Name	Protein ID	Position in Protein		Peptide on membrane
__________MSKSESPKEPEQLRKLFIGGL	S	HNRNPA1	Heterogeneous nuclear ribonucleoprotein A1;Heterogeneous nuclear ribonucleoprotein A1, N-terminally processed	P09651	6		MSKSESPKEPE
________MASELCKTISVARLEKHKNLFLN	T	LRRC28	Leucine-rich repeat-containing protein 28	Q86X40	8		SELCKTISVAR
_____MNGDSRAAVVTSPPPTTAPHKERYFD	T	ADD1	Alpha-adducin	P35611	11		RAAVVTSPPPT
AAVMGQKGGSKGQLPSGSSQFPHGQKGQHYF	S	SEMG2	Semenogelin-2	Q02383	34		KGQLPSGSSQF
ACRLRELREGAECELSRRQYAEQELEQVRMA	S	STIM2	Stromal interaction molecule 2	Q9P246	316		AECELSRRQYA
AGPASNYADPYRQLQYCPSVESPYSKSGPAL	Y	CTNND2	Catenin delta-2	Q9UQB3	508		YRQLQYCPSVE
AIRLVLPGELAKHAVSEGTKAVTKFTSK___	S	HIST1H2BL;HIST1H2BM;HIST1H2BN;HIST1H2BH;HIST3H2BB;HIST2H2BF;HIST2H2BE;HIST1H2BC;HIST1H2BD;H2BFS;HIST1H2BB;HIST1H2BO;HIST1H2BJ;HIST1H2BK;HIST1H2BA	histone H2B;histone H2B variant	PF3D7_1105100;PKNH_0902700;PKNH_1422900;PF3D7_0714000;Q99880;Q99879;Q99877;Q93079;Q8N257;Q5QNW6;Q16778;P62807;P58876;P57053;P33778;P23527;P06899;O60814;Q96A08	105;105;109;109;113;113;113;113;113;113;113;113;113;113;113;113;113;113;114		AKHAVSEGTKA
ARKSDLRVHMRNLHAYSAAELKCRYCSAVFH	Y	CTCFL	Transcriptional repressor CTCFL	Q8NI51	453		RNLHAYSAAEL
ASGQRVVLACSALKKTYRDILTQGKDGVALK	T	IDNK	Probable gluconokinase	Q5T6J7	89		SALKKTYRDIL
ATGKEMPQDLRSPARTPPSEEDSAEAERLKT	T	SGTA	Small glutamine-rich tetratricopeptide repeat-containing protein alpha	O43765	81		RSPARTPPSEE
CGVVMDRSLVQGELVTASKAIIEKEYQPHVI	T	ADD1	Alpha-adducin	P35611	540		QGELVTASKAI
CQWFVKEILQNHKDNSSIRKLLRNLDFYVLP	S	CPO	Carboxypeptidase O	Q8IVL8	133		NHKDNSSIRKL
DDAVGEELGTDIQQRTDIALNNLTYIRKIKN	T	CXorf22	Uncharacterized protein CXorf22	Q6ZTR5	303		DIQQRTDIALN
DINKVADDLLFEGLLTPEGAQIRQELNSRWG	T	SPTA1	Spectrin alpha chain, erythrocytic 1	P02549	1151		FEGLLTPEGAQ
DLISKGEEPRAGKEESGVSVSNSQPTNESHS	S	SLC29A1	Equilibrative nucleoside transporter 1	Q99808	266		AGKEESGVSVS
DLLIDKNLEEAVEKEYMKQLVKLTRLLFNLS	Y	MMS22L	Protein MMS22-like	Q6ZRQ5	849		AVEKEYMKQLV
DMGSPLSTGYHTRSGSEEAVTDPGEREAGAS	S	PIEZO1	Piezo-type mechanosensitive ion channel component 1	Q92508	1621		HTRSGSEEAVT
DSADRSPRPTSAPAITQGQVAEGGVLDASAK	T	EPB41	Protein 4.1	P11171	565		SAPAITQGQVA
DVKPLPSPDTDVPLSSVEIENPETSDQ____	S	GYPA	Glycophorin-A	P02724	139		DVPLSSVEIEN
EAEHVEVEDTTLNRCSCSFRVLVVSAKFEGK	S	BOLA2	BolA-like protein 2	Q9H3K6	32		TLNRCSCSFRV
EDRKPKAEEDEILNRSPRNRKPRRE______	S	CANX	Calnexin	P27824	583		EILNRSPRNRK
EEFTHTCPEDKEIENTYANVAKQKS______	T	CLIC2	Chloride intracellular channel protein 2	O15247	238		KEIENTYANVA
EKGALKRRAGDLLEDSPKRPKEAENPEGEEK	S	HDGF	Hepatoma-derived growth factor	P51858	165		DLLEDSPKRPK
ESILGRIIRVTDEVATYRDWISKQWGLKNRP	T	PAPD5	Non-canonical poly(A) RNA polymerase PAPD5	Q8NDF8	423		TDEVATYRDWI
EYTDVYPEIIERAGYSLEKVFGIQLKEIDKN	S	MAGED2	Melanoma-associated antigen D2	Q9UNF1	327		ERAGYSLEKVF
FAEIIEKNLKSASSKTEVHIRPKSWIEEQAM	T	LAP3	Cytosol aminopeptidase	P28838	230		SASSKTEVHIR
FILTDNISKKEYKLLYSMKESTTKYYFILSP	Y	URGCP	Up-regulator of cell proliferation	Q8TCY9	374		EYKLLYSMKES
FKDKGDSNSSAGWKNSIRHNLSLHSKFIKVH	S	FOXO4;FOXO1	Forkhead box protein O4;Forkhead box protein O1	P98177;Q12778	153;212		AGWKNSIRHNL
FREADAATSFLRAARSGNLDKALDHLRNGVD	S	ANK1	Ankyrin-1	P16157	22		LRAARSGNLDK
GADGRTKKQLAMVMRYGVNGVGKILKKINKA	Y	SERPINE2	Glia-derived nexin	P07093	83		AMVMRYGVNGV
GCSEAGGAGHEEGRASPLRRGYVRVQWYPEG	S	UBE2O	E2/E3 hybrid ubiquitin-protein ligase UBE2O	Q9C0C9	115		EEGRASPLRRG
GDDKTVKQWKMDGPGYGDEEEPLHTILGKTV	Y	DCAF13	DDB1- and CUL4-associated factor 13	Q9NV06	143		MDGPGYGDEEE
GDGGTGKTTFVKRHLTGEFEKKYVATLGVEV;GDGGVGKTTFVKRHLTGEFEKKYIPTLGVEV	T	RAN	GTP-binding nuclear protein RAN/TC4	P62826;PKNH_0915400;PF3D7_1117700	32;31;31		VKRHLTGEFEK
GKENSTIPDQRTPVASTHSISSAATPDRIRF	S	MARK3	MAP/microtubule affinity-regulating kinase 3	P27448	540		RTPVASTHSIS
GPSASTTKTLSFSTKSLPQAVGQGSSSPPGG	S	KIF26B	Kinesin-like protein KIF26B	Q2KJY2	1762		SFSTKSLPQAV
GSPTSPRASLGTGTASPRTSLEVSPNPEPPE	S	BIN2	Bridging integrator 2	Q9UBW5	458		GTGTASPRTSL
GSVHFGLVRLIHGEDSDSEGEEEGRGSSGCS	S	UBE2O	E2/E3 hybrid ubiquitin-protein ligase UBE2O	Q9C0C9	87		IHGEDSDSEGE
GTDIQQRTDIALNNLTYIRKIKNIDTTIIIS	T	CXorf22	Uncharacterized protein CXorf22	Q6ZTR5	311		ALNNLTYIRKI
HDTFDLHGKILKSNLSLVNQNKRYEIKNSVG	S	ZNF613;ZNF432	Zinc finger protein 613;Zinc finger protein 432	Q6PF04;O94892	141;142		LKSNLSLVNQN
HEKFHFLRVYNQLRASLQDLKTVVIAKTPGT	S	NISCH	Nischarin	Q9Y2I1	1004		NQLRASLQDLK
HPGRREDEASWSVDVTQHKRQHPGRRSPWLA	T	TRH	Pro-thyrotropin-releasing hormone;Thyrotropin-releasing hormone	P20396	130		WSVDVTQHKRQ
HSVLSPAYAVTSPKYSPTSPKYSPTSPKYMP;YNVMSPVYSVTSPKYSPTSPKYSPTSPKYSP	S	POLR2A	DNA-directed RNA polymerase II subunit RPB1	PF3D7_0318200;P24928;PKNH_0823500	2264;1861;2165		TSPKYSPTSPK
KEYHFISTEEMTRNISANEFLEFGSYQGNMF	S	MPP1	55 kDa erythrocyte membrane protein	Q00013	344		MTRNISANEFL
KIDASKNEEDEGHSNSSPRHSEAATAQREEW	S	HNRNPD	Heterogeneous nuclear ribonucleoprotein D0	Q14103	82		EGHSNSSPRHS
KMDGPGYGDEEEPLHTILGKTVYTGIDHHWK	T	DCAF13	DDB1- and CUL4-associated factor 13	Q9NV06	152		EEPLHTILGKT
LAADESTGSIAKRLQSIGTENTEENRRFYRQ	S	ALDOA	Fructose-bisphosphate aldolase A	P04075	46		AKRLQSIGTEN
LIAEAKEKLQEEGGGSDEEETGSPSEDGMQS	S	PWP1	Periodic tryptophan protein 1 homolog	Q13610	50		EEGGGSDEEET
LKSASSKTEVHIRPKSWIEEQAMGSFLSVAK	S	LAP3	Cytosol aminopeptidase	P28838	238		HIRPKSWIEEQ
LQTMKEELDFQKNIYSEELRETKRRHETRLV	S	LMNA	Prelamin-A/C;Lamin-A/C	P02545	212		QKNIYSEELRE
LREKSKKYSDVEVPASVTGYSFASDGDSGTC	S	ADD1	Alpha-adducin	P35611	415		VEVPASVTGYS
LSPAYAVTSPKYSPTSPKYSPTSPKYMPTSP;MSPVYSVTSPKYSPTSPKYSPTSPKYSPTSP	S	POLR2A	DNA-directed RNA polymerase II subunit RPB1	PF3D7_0318200;P24928;PKNH_0823500	2267;1864;2168		KYSPTSPKYSP
LTAAKEESGGRSRSGSIVELIAGGGSSCSPV	S	HTT	Huntingtin	P42858	419		RSRSGSIVELI
LTLWINDKLLTSQDVSYDEARNLHNKWLKHQ	S	SPTB	Spectrin beta chain, erythrocytic	P11277	1301		TSQDVSYDEAR
LVQAIKEAKEQHPDMSVTKVVVHQETEIADE	S	EPB41;EPB41L3	Protein 4.1;Band 4.1-like protein 3;Band 4.1-like protein 3, N-terminally processed	P11171;Q9Y2J2	849;1068		QHPDMSVTKVV
LYRMRIFAPNHVVAKSRFWYFVSQLKKMKKS	S	RPL18A	60S ribosomal protein L18a	Q02543	42		HVVAKSRFWYF
NVRKEELGELFAQVPSMGEEGGDADLSIEKR	S	SPTB	Spectrin beta chain, erythrocytic	P11277	1444		FAQVPSMGEEG
PERLDLVYTALKRGLTAYLEVHQQEQEKLQG	T	FAM65A	Protein FAM65A	Q6ZS17	90		LKRGLTAYLEV
PESQARAQFSVAGVHTVPGSPQARHRTVGTN	T	TNS1	Tensin-1	Q9HBL0	1173		VAGVHTVPGSP
PGTQGHLGPEKEEEESDGEPEDSSTS_____	S	DIS3L2	DIS3-like exonuclease 2	Q8IYB7	875		KEEEESDGEPE
QDDATGAGQDSENEVSLVSGHQRGQARITHS	S	ANK1	Ankyrin-1	P16157	1671		SENEVSLVSGH
QHIGNQEENKSKNRNSNVIPYDYNRVPLKHE	S	PTPRC	Receptor-type tyrosine-protein phosphatase C	P08575	973		SKNRNSNVIPY
QLRRRPSLLSEFHPGSDRPQERRTSYEPFHP	S	NCOR1	Nuclear receptor corepressor 1	O75376	79		EFHPGSDRPQE
QQQQQQQLRRRPSLLSEFHPGSDRPQERRTS	S	NCOR1	Nuclear receptor corepressor 1	O75376	73		RPSLLSEFHPG
QWFVKEILQNHKDNSSIRKLLRNLDFYVLPV	S	CPO	Carboxypeptidase O	Q8IVL8	134		HKDNSSIRKLL
RAKSVLKKLRGTADVTHDLQEMKEESRQMMR	T	SLC2A1	Solute carrier family 2, facilitated glucose transporter member 1	P11166	238		GTADVTHDLQE
RGQARITHSPTVSQVTERSQDRLQDWDADGS	T	ANK1	Ankyrin-1	P16157	1693		TVSQVTERSQD
RIFAPNHVVAKSRFWYFVSQLKKMKKSSGEI	Y	RPL18A	60S ribosomal protein L18a	Q02543	46		KSRFWYFVSQL
RKAKDDATLSGKRMQSLSLNK__________	S	PDAP1	28 kDa heat- and acid-stable phosphoprotein	Q13442	176		GKRMQSLSLNK
RKSGAGNIFVKNLDKSIDNKALFDTFSMFGN;RKSGTGNIFVKNLDKSIDNKALFDTFSMFGN	S	PABPC4L;PABPC1;PABPC4	polyadenylate-binding protein, putative	PF3D7_1224300;P0CB38;P11940;Q13310;PKNH_1443600	114;108;109;109;114		KNLDKSIDNKA
RKSLPSLLRNVLTEESVVRESKSFTRSTVDT	S	C5AR1	C5a anaphylatoxin chemotactic receptor 1	P21730	327		VLTEESVVRES
RQNHDTFDLHGKILKSNLSLVNQNKRYEIKN	S	ZNF613;ZNF432	Zinc finger protein 613;Zinc finger protein 432	Q6PF04;O94892	138;139		GKILKSNLSLV
RRLIKKSPSDVKPLPSPDTDVPLSSVEIENP	S	GYPA	Glycophorin-A	P02724	130		VKPLPSPDTDV
SAGWKNSIRHNLSLHSKFIKVHNEATGKSSW	S	FOXO4;FOXO1	Forkhead box protein O4;Forkhead box protein O1	P98177;Q12778	162;221		NLSLHSKFIKV
SDVSLANADLEDSRISMLRMDRPSRQRSISE	S	RIMS2	Regulating synaptic membrane exocytosis protein 2	Q9UQ26	415		EDSRISMLRMD
SGQRVVLACSALKKTYRDILTQGKDGVALKC	Y	IDNK	Probable gluconokinase	Q5T6J7	90		ALKKTYRDILT
SIDAGVFEVKATAGDTHLGGEDFDNRLVNHF;TIDDGIFEVKATAGDTHLGGEDFDNRLVNHF;TIEDGIFEVKATAGDTHLGGEDFDNRLVNFC	T	HSPA1L;HSPA6;HSPA7	heat shock protein 70	P0DMV9;P0DMV8;P34931;P17066;P48741;PF3D7_0818900;PKNH_1312700	226;226;228;228;228;238;238		ATAGDTHLGGE
SLGRHLGGSGSVVPGSPCLDRHVAYGGYSTP	S	TNS1	Tensin-1	Q9HBL0	1314		SVVPGSPCLDR
SNSSAGWKNSIRHNLSLHSKFIKVHNEATGK	S	FOXO4;FOXO1	Forkhead box protein O4;Forkhead box protein O1	P98177;Q12778	159;218		IRHNLSLHSKF
SPANLSRHKAAAYDISEDEED__________	S	PCYT1A	Choline-phosphate cytidylyltransferase A	P49585	362		AAYDISEDEED
SPSPTGKFSMGSRKGSLYNWTPPSTPSFRER	S	FAM65C	Protein FAM65C	Q96MK2	340		GSRKGSLYNWT
SQKFDTLYAILDEKKSELLQRITQEQEKKLS	S	TRIM63	E3 ubiquitin-protein ligase TRIM63	Q969Q1	225		LDEKKSELLQR
SVPEPRPSEWDKRLSTHSPFRTLNINGQIPT	T	EPB41	Protein 4.1	P11171	710		WDKRLSTHSPFR
TAKGLFRAAVPSGASTGIYEALELRDGDKQR;TNLGIFRAAVPSGASTGIYEALELRDNDKSR;TNVGIFRAAVPSGASTGIYEALELRDNDKSR;TSKGLFRAAVPSGASTGIYEALELRDNDKTR	T	ENO1;ENO3;ENO2	enolase	P06733;P13929;P09104;PF3D7_1015900;PKNH_0816200	41;41;41;43;43		PSGASTGIYEA
TGEGPPLVKTQTVTISDNANAVKSEIPTKDV	S	EPB41	Protein 4.1	P11171	740		QTVTISDNANA
VHFGLVRLIHGEDSDSEGEEEGRGSSGCSEA	S	UBE2O	E2/E3 hybrid ubiquitin-protein ligase UBE2O	Q9C0C9	89		GEDSDSEGEEE
VLACSALKKTYRDILTQGKDGVALKCEESGK	T	IDNK	Probable gluconokinase	Q5T6J7	95		YRDILTQGKDG
VLSPAYAVTSPKYSPTSPKYSPTSPKYMPTS;VMSPVYSVTSPKYSPTSPKYSPTSPKYSPTS	T	POLR2A	DNA-directed RNA polymerase II subunit RPB1	PF3D7_0318200;P24928;PKNH_0823500	2266;1863;2167		PKYSPTSPKYS
YADPYRQLQYCPSVESPYSKSGPALPPEGTL	S	CTNND2	Catenin delta-2	Q9UQB3	514		CPSVESPYSKS
YAILDEKKSELLQRITQEQEKKLSFIEALIQ	T	TRIM63	E3 ubiquitin-protein ligase TRIM63	Q969Q1	232		LLQRITQEQEK
YAVTSPKYSPTSPKYSPTSPKYMPTSPKYSP;YSVTSPKYSPTSPKYSPTSPKYSPTSPKYSP	S	POLR2A	DNA-directed RNA polymerase II subunit RPB1	PF3D7_0318200;P24928;PKNH_0823500	2303;1868;2206		TSPKYSPTSPK
YGRLHGRSDESDQQESLHKLLTSGGLNEDFS	S	EIF2B2	Translation initiation factor eIF-2B subunit beta	P49770	108		SDQQESLHKLL
YNAEKPKNAIHTFVQSGSHLAAREKANL___	S	CAT	Catalase	P04040	515		HTFVQSGSHLA
YVFHIRVRTATGYSGYSQKFEFETGDETSDM	Y	EPHA6	Ephrin type-A receptor 6	Q9UF33	526		TGYSGYSQKFE

[truncated: 14 more sheets: Supplementary Table 11, Supplementary Table 12, Supplementary Table 13, Supplementary Table 14, Tab 1, Supplementary Table 14, Tab 2, Supplementary Table 15, Supplementary Table 16, Tab 1, Supplementary Table 16, Tab 2, Supplementary Table 16, Tab 3, Supplementary Table 16, Tab 4, Supplementary Table 16, Tab 5, Supplementary Table 16, Tab 6, Supplementary Table 18, Supplementary Table 19]
